# Supplementary material for: Nonlinear relationship between circulating homocysteine and parathyroid hormone among patients with osteoporotic fractures: A cross-sectional study based on a hospital cohort
Source: PLoS One. 2026 Jun 1;21(6):e0349418. doi: 10.1371/journal.pone.0349418 (PMC13225403; doi:10.1371/journal.pone.0349418)
Supplement: S1 File — (XLSX) [file pone.0349418.s001.xlsx]

## Sheet: Sheet1
Gender	Age	hypertension	diabetes	BMI	magnesium	phosphorus	albumin	calcium	Homocysteine	PTH	CR	UA	Smoker	Drink	ASA	Season
1	61	0	0	20.0474	1.05	1.21	45.4	2.54	9.05	2.20	32	262	1	1	2	Spring
1	64	0	0	22.4712	1.04	1.15	48.1	2.30	7.93	8.40	43	166	0	0	1	Spring
1	54	0	0	27.6817	1.01	1.05	41.1	2.29	9.65	3.70	41	235	0	0	2	Winter
1	55	0	0	25.0593	1.00	1.10	41.2	2.00	8.20	6.1	42	250	0	0	1	Winter
1	62	0	0	29.1374	0.99	1.22	37.0	2.10	4.87	7.50	48	197	1	0	2	Winter
1	64	0	0	27.0416	0.99	1.12	38.5	2.27	8.76	4	47	335	0	0	2	Summer
1	65	0	0	24.2215	0.98	1.37	42.4	2.25	4.87	3.50	41	293	0	0	1	Spring
1	80	0	0	31.5617	0.97	1.15	41.3	2.20	7.27	11.8	54	342	0	0	2	Winter
1	58	0	0	29.0657	0.96	1.09	38.3	2.32	12.60	3.90	41	148	0	0	2	Winter
1	59	0	0	22.4913	0.96	1.04	44.9	2.13	6.91	4.70	37	185	0	0	2	Autumn
1	76	1	0	17.9592	0.95	0.93	43.8	1.99	12.90	3.6	50	214	0	0	2	Winter
1	53	0	0	19.8177	0.94	0.95	41.8	2.02	7.52	8.60	57	233	0	0	2	Spring
1	58	0	0	27.0416	0.93	0.89	34.5	2.08	15.17	7.20	42	202	0	0	1	Summer
1	77	0	0	21.7181	0.92	1.64	41.3	2.25	7.89	5.6	55	299	0	0	1	Spring
1	68	0	0	24.2215	0.92	1.00	36.8	2.04	8.24	5.4	75	282	0	0	1	Autumn
1	51	0	0	24.6914	0.92	0.84	35.1	2.20	9.57	6.40	52	257	0	0	3	Summer
1	68	0	0	23.5294	0.91	1.12	45.3	2.31	7.81	6.8	60	229	1	1	1	Autumn
1	59	0	1	23.6614	0.91	0.68	39.7	2.19	10.63	3.40	78	377	1	1	2	Spring
1	65	0	0	27.0416	0.87	1.43	40.7	2.31	11.73	5.30	51	364	0	0	1	Spring
1	74	1	0	23.6614	0.86	1.19	40.7	2.19	5.03	8.9	38	249	0	0	2	Winter
1	55	0	0	23.5102	0.85	1.27	34.8	2.24	9.85	7.5	53	226	0	0	1	Autumn
1	58	1	1	22.3863	0.84	1.29	38.4	2.25	5.53	4.3	59	161	0	0	2	Summer
0	58	0	0	17.9592	0.84	0.84	40.8	2.23	8.02	5.40	38	419	0	0	2	Spring
1	57	0	0	23.6713	0.83	1.16	36.9	2.13	12.25	10.40	45	310	0	0	2	Summer
1	56	0	0	23.5294	0.82	1.17	40.7	2.23	5.59	3.40	45	182	0	0	2	Spring
1	53	0	0	25.0593	0.76	1.05	40.1	2.25	8.45	13.40	40	251	0	0	2	Summer
1	59	0	0	24.2215	0.75	1.29	41.4	2.46	5.82	2.10	50	196	0	0	2	Winter
1	54	0	0	27.0842	0.72	1.11	43.8	2.17	8.38	4.8	60	282	1	1	2	Summer
1	81	1	0	22.4913	0.71	0.93	42.1	2.29	9.32	4.1	57	261	0	0	3	Autumn
0	79	0	0	26.6667	1.43	0.91	37.1	2.18	10.72	6.4	61	287	1	0	2	Autumn
0	72	0	0	20.2848	1.37	1.96	25.1	1.81	36.3	6.7	529	997	0	0	2	Winter
0	72	0	0	24.3418	1.33	1.31	34.4	2.01	23.75	23.75	196	494	0	0	2	Spring
1	83	0	0	17.301	1.33	1.1	44.9	2.33	16.98	16.98	58	341	0	0	2	Spring
1	84	0	0	24.8016	1.3	1.11	42.2	2.25	26.29	26.29	863	331	0	0	2	Spring
0	58	0	0	20.7008	1.25	1.13	42.2	2.08	11.06	11.06	49	154	0	0	2	Spring
0	58	0	0	25.7117	1.25	1.11	46.5	2.35	14.93	14.93	48	327	0	0	2	Autumn
0	64	1	0	23.9188	1.25	0.81	38.8	2.25	16.86	16.86	51	259	0	0	3	Winter
1	59	1	0	20.202	1.24	1.03	35.9	2.13	30.08	30.08	48	231	0	0	1	Spring
0	59	0	0	22.2656	1.23	0.59	44.7	2.32	12.72	4.9	81	434	0	0	2	Winter
0	64	0	0	22.2222	1.22	1.12	40.6	2.27	10.74	7.2	47	202	0	0	3	Autumn
0	52	1	0	24.0238	1.22	1.08	25.6	1.97	12.31	3.6	64	173	0	0	2	Autumn
1	83	0	0	24.0882	1.19	1.21	35.4	1.97	15.81	9	73	336	0	0	2	Summer
0	66	0	0	20.83	1.19	1.08	44.1	2.31	17.47	5.1	70	73	0	0	2	Autumn
0	67	0	0	18.3655	1.19	0.98	43.1	2.35	12.47	12.47	89	375	0	0	2	Winter
0	59	0	0	23.8281	1.17	0.96	34.1	2.09	6.07	6.07	45	347	0	0	2	Autumn
0	54	0	0	23.1911	1.17	0.79	37	2.18	10.36	10	54	286	0	0	2	Autumn
0	81	0	0	25	1.16	1.17	41.7	2.24	14.05	14.05	81	302	0	0	2	Winter
0	76	1	1	25.3902	1.16	0.67	40.1	2.37	16.56	16.56	84	407	0	0	2	Spring
0	56	0	0	21.3599	1.15	1.22	46.5	2.29	13.06	13.06	77	330	0	0	2	Summer
0	57	0	0	21.4844	1.15	1.17	36.1	2.19	18.16	18.16	111	379	0	0	2	Summer
0	66	0	0	23.1911	1.15	1.02	36.8	2.27	21.3	21.3	56	193	0	0	2	Winter
0	60	0	0	23.4375	1.15	0.86	41.9	2.25	14.53	14.53	55	289	0	0	2	Spring
0	69	0	0	33.3333	1.13	2.03	42.2	2.27	16.41	7	67	300	0	0	2	Autumn
0	74	1	0	19.8178	1.13	1.63	45.9	2.49	16.07	16.07	65	359	0	0	2	Winter
1	55	0	0	23.8751	1.13	1.35	35.5	2.17	18.69	18.69	168	422	1	1	2	Spring
0	61	0	0	29.1363	1.13	1.34	40	2.32	20.81	20.81	76	499	0	0	3	Winter
0	71	0	0	24.4444	1.13	1.32	43.2	2.39	10.77	10.77	48	212	0	0	2	Summer
0	88	0	0	20.5457	1.13	1.19	42.5	2.21	14.55	14.55	58	132	0	0	2	Summer
0	84	1	0	23.2335	1.13	1.03	40.9	2.28	11.31	11.31	54	175	0	0	2	Summer
0	90	0	0	21.58	1.12	1.33	41.7	2.27	3.25	3.25	29	174	0	0	2	Winter
0	59	0	0	24.1672	1.12	1.25	37.7	2.38	16.35	3.6	56	189	0	0	2	Autumn
0	63	0	0	16.4283	1.12	1.23	48.6	2.51	8.72	8.72	42	310	0	0	1	Winter
0	69	1	1	24.0346	1.12	1.2	40.4	2.3	17.38	2.9	43	220	0	0	3	Autumn
1	66	1	0	26.398	1.12	1.14	50.8	2.27	20.3	20.3	62	232	0	0	2	Winter
0	68	0	0	22.0317	1.12	1.11	40.9	2.41	11.88	11.88	99	427	0	0	2	Autumn
0	71	0	0	24.8358	1.12	0.98	36.1	2.1	8.99	8.99	50	198	0	0	2	Winter
0	62	0	0	27.0552	1.12	0.47	43.9	2.11	16.74	16.74	58	532	0	0	2	Summer
0	59	0	0	22.0317	1.11	1.73	48.7	2.37	10.07	10.07	72	293	0	0	2	Summer
1	64	0	0	23.6832	1.11	1.38	35.1	2.45	16.34	16.34	107	484	0	0	2	Summer
1	64	0	0	25.0762	1.11	1.33	42.1	2.52	11	11	56	257	0	0	2	Summer
0	59	0	0	19.5312	1.11	1.22	47.5	2.24	7.98	7.98	52	235	0	0	2	Winter
0	67	1	0	25.3906	1.11	1.17	44.6	2.28	11.12	11.12	60	238	0	0	3	Winter
0	79	0	0	23.4375	1.11	1.14	42.7	2.32	15.2	15.2	74	239	0	0	2	Autumn
0	78	1	1	27.2763	1.11	1.11	42.1	2.35	14.88	14.88	60	271	0	0	3	Spring
1	60	0	0	17.301	1.11	1.1	43.4	2.15	19.51	19.51	62	229	0	0	1	Spring
1	52	0	0	25.5102	1.11	1.06	43.2	2.13	12.9	12.9	55	319	0	0	2	Summer
1	85	0	0	20.0692	1.11	1.05	41.2	2.33	12.11	12.11	60	243	0	0	2	Spring
0	78	0	0	21.4844	1.11	1.03	42.1	2.15	14.53	2.2	55	212	0	0	2	Autumn
0	63	0	0	26.2227	1.11	0.91	35.7	2.03	19.52	19.52	42	209	0	0	3	Spring
0	81	0	0	26.5239	1.11	0.87	39.9	2.31	8.15	8.15	57	164	0	0	2	Winter
0	75	0	0	27.6787	1.11	0.86	41.8	2.33	12.12	12.12	55	189	0	0	2	Autumn
0	78	0	0	18.5124	1.1	1.43	39.9	2.35	10.76	10.76	53	304	0	0	3	Spring
0	67	0	0	22.2222	1.1	1.21	41.1	2.27	5.33	5.33	52	258	0	0	2	Spring
1	56	0	0	20.5693	1.1	1.15	45.6	2.39	17.71	17.71	60	297	0	0	1	Autumn
0	82	0	0	17.5781	1.1	1.11	38.1	2.26	12.42	4.5	72	213	0	0	2	Summer
0	69	0	0	24.4511	1.1	1.09	46.7	2.35	19.67	19.67	52	214	0	0	3	Spring
0	59	1	0	26.0375	1.1	0.98	46.3	2.26	18.76	18.76	78	429	0	0	2	Autumn
0	67	0	0	23.5556	1.09	1.27	43.8	2.45	10.3	10.3	61	188	0	0	2	Winter
0	68	0	0	27.6888	1.09	1.26	46.2	2.38	10.44	10.44	57	349	0	0	2	Summer
0	85	0	0	22.5069	1.09	1.24	38.9	2.17	14.15	14.15	78	328	0	0	2	Spring
0	71	0	0	24.4444	1.09	1.22	41.5	2.15	17.37	17.37	51	364	0	0	2	Winter
1	68	0	0	21.1553	1.09	1.17	42.3	2.25	21.88	21.88	62	249	0	0	1	Summer
0	67	0	0	26.6728	1.09	1.05	38.9	2	10.74	10.74	65	236	0	0	2	Summer
0	85	1	0	22.8928	1.09	0.97	38.8	2.24	15.58	15.58	64	318	0	0	2	Winter
0	76	0	0	17.6254	1.09	0.82	43.6	2.16	15.39	15.39	63	398	0	0	2	Spring
1	72	0	0	24.6097	1.09	0.79	42	2.22	7.24	7.24	66	163	0	0	2	Summer
1	62	1	0	23.3844	1.08	1.42	43.8	2.2	8.72	8.72	64	346	0	0	2	Autumn
0	68	0	0	22.4996	1.08	1.36	38	2.25	11.76	11.76	52	307	0	0	3	Summer
0	85	0	0	22.2222	1.08	1.15	41.8	2.31	6.37	6.37	52	290	0	0	2	Winter
1	76	0	0	23.4375	1.08	1.14	45.6	2.27	18.14	18.14	64	401	0	0	2	Summer
0	96	0	0	15.5556	1.08	1.05	40.7	2.35	7.72	7.72	50	209	0	0	2	Autumn
0	51	0	0	24.6094	1.08	1	41.6	2.14	15.55	15.55	68	212	0	0	2	Spring
0	55	0	0	22.7732	1.08	0.98	44.5	2.24	10.04	10.04	45	294	0	0	2	Autumn
0	62	0	0	24.974	1.08	0.96	42.8	2.11	13.35	13.35	53	266	0	0	2	Winter
0	62	0	0	20.0288	1.08	0.93	38.4	2.06	10.16	10.16	59	165	0	0	1	Autumn
1	57	0	0	26.2596	1.08	0.88	42	2.23	15.51	15.51	77	264	1	0	2	Summer
1	58	0	0	24.7676	1.08	0.84	30.8	1.89	12.37	12.37	81	284	1	1	2	Summer
0	76	0	0	22.3133	1.08	0.59	42	2.24	12.89	12.89	74	241	0	0	2	Summer
0	65	0	0	23.8751	1.07	1.56	32.2	1.95	5.34	5.34	95	310	0	0	2	Winter
0	57	0	0	19.6283	1.07	1.24	44	2.34	18.54	18.54	69	225	0	0	3	Spring
0	66	0	0	27.3438	1.07	1.18	39.6	2.18	7.58	7.58	79	434	0	0	2	Spring
0	77	0	0	22.83	1.07	1.14	45.5	2.28	11.94	11.94	42	216	0	0	2	Summer
0	73	0	0	23.4952	1.07	1.13	41.8	2.17	10.39	10.39	58	245	0	0	2	Autumn
0	70	0	0	20.8889	1.07	1.12	44.8	2.37	15.55	15.55	61	288	0	0	2	Summer
1	68	0	0	22.4059	1.07	1.1	35	2.15	10.24	10.24	66	225	0	0	3	Autumn
0	69	0	0	25.5661	1.07	1.09	39.9	2.25	11.26	11.26	44	172	0	0	2	Autumn
1	92	0	0	19.5717	1.07	1.04	45.5	2.39	29.16	7.1	55	251	0	0	2	Winter
0	71	0	0	27.5556	1.07	1.03	44.2	2.31	11.16	11.16	56	151	0	0	3	Winter
1	90	0	0	19.5312	1.07	0.93	41.7	2.22	26.95	26.95	105	549	0	0	1	Summer
1	86	0	0	20.7008	1.07	0.91	36.3	2.2	17.03	17.03	59	210	0	0	2	Spring
0	71	1	1	25.3906	1.07	0.83	44.1	2.26	12.31	12.31	60	406	0	0	3	Summer
0	74	0	0	27.0552	1.06	1.34	41.5	2.28	11.07	9.4	51	249	0	0	3	Autumn
0	85	0	0	25.9695	1.06	1.3	40.7	2.26	7.95	7.95	50	279	0	0	3	Winter
0	70	0	0	22.317	1.06	1.26	39.5	2.26	9.88	9.88	57	227	0	0	2	Summer
1	52	0	0	19.0443	1.06	1.23	39.6	2.27	8.74	8.74	66	206	0	0	2	Summer
0	66	0	0	19.9792	1.06	1.23	34.6	2.19	14.97	14.97	41	175	0	0	2	Autumn
0	62	0	0	25.3906	1.06	1.22	41	2.46	12.79	3.3	63	327	1	0	3	Summer
0	72	0	0	22.9719	1.06	1.2	45	2.45	7.13	7.13	53	378	0	0	2	Summer
0	72	0	0	18.7305	1.06	1.2	40.9	2.24	8.74	8.74	51	227	0	0	2	Summer
0	79	0	0	21.0828	1.06	1.19	40.2	2.49	12.49	12.49	58	342	0	0	2	Summer
0	66	0	0	22.0317	1.06	1.19	43.2	2.21	16.13	16.13	80	111	0	0	2	Autumn
0	54	0	0	28.9062	1.06	1.17	42.9	2.21	16.41	16.41	68	324	0	0	2	Summer
0	57	0	0	23.4375	1.06	1.16	48.4	2.39	16.49	16.49	45	223	0	0	3	Winter
0	64	0	0	24.1672	1.06	1.15	43.2	2.3	13.1	13.1	70	311	0	0	3	Autumn
0	74	1	1	25.7778	1.06	1.13	43.1	2.27	8.65	8.65	56	292	0	0	2	Summer
0	58	0	0	24.4444	1.06	1.13	40.1	2.11	12.92	12.92	49	187	0	0	2	Summer
0	85	0	0	22.83	1.06	1.1	44.4	2.32	13.72	13.72	63	303	0	0	2	Autumn
1	51	0	0	28.578	1.06	1.09	43	2.16	14.2	14.2	41	162	0	0	1	Summer
0	85	0	0	19.9792	1.06	1	41.5	2.21	9.59	9.59	61	219	0	0	2	Summer
0	61	0	0	20.5457	1.06	0.97	41.1	2.21	10.23	10.23	68	299	0	0	1	Summer
0	51	0	0	31.25	1.06	0.85	40.9	2.16	23.65	23.65	55	262	0	0	2	Spring
0	90	1	0	22.83	1.06	0.81	43.2	2.38	9.36	9.36	34	273	0	0	2	Spring
0	78	0	0	27.0552	1.06	0.81	42.4	2.17	12.29	12.29	50	168	0	0	2	Summer
0	71	0	0	21.4844	1.06	0.76	41.2	2.14	7.34	7.34	46	229	0	0	3	Winter
0	82	0	0	25.0361	1.05	1.22	39.3	2.31	14.29	14.29	81	320	0	0	2	Spring
0	81	0	0	23.5556	1.05	1.22	38.9	2.31	7.57	7.57	54	222	0	0	2	Winter
0	92	0	0	20	1.05	1.2	37.6	2.06	12.43	12.43	53	311	0	0	2	Autumn
0	76	0	0	24.4646	1.05	1.17	41	2.23	20.74	20.74	76	238	0	0	2	Spring
0	64	1	0	19.052	1.05	1.14	39.2	2.08	21.11	2.9	91	419	0	0	3	Spring
0	76	0	0	20.8117	1.05	1.13	38.4	2.14	13.67	13.67	49	131	0	0	2	Summer
1	58	0	0	22.9481	1.05	1.12	43.2	2.28	23.93	23.93	42	304	0	0	2	Summer
1	54	0	0	31.2213	1.05	1.11	41.8	2.17	11.12	11.12	57	399	0	0	2	Autumn
0	61	0	0	26.1593	1.05	1.11	36.3	2.1	9.31	9.31	50	149	0	0	1	Summer
0	52	0	0	23.4375	1.05	1.1	33.6	2.06	7.61	7.61	53	185	0	0	2	Autumn
0	63	0	0	27.2932	1.05	1.06	38	2.21	12.91	12.91	44	181	0	0	2	Winter
1	66	0	0	23.4375	1.05	0.96	43.8	2.3	18.8	18.8	51	380	0	0	2	Autumn
0	83	0	0	18.0737	1.05	0.96	41.4	2.35	8.11	8.11	56	325	0	0	2	Winter
1	52	0	0	26.6728	1.05	0.93	42.2	2.2	14.08	14.08	70	363	0	0	2	Autumn
0	59	0	0	23.0681	1.05	0.9	49.6	2.35	11.73	11.73	59	316	0	0	2	Summer
0	76	1	0	24.0238	1.05	0.83	37.6	2.44	11.61	11.61	79	342	0	0	2	Winter
1	83	0	0	20.7612	1.05	0.78	43.2	2.35	20.5	20.5	89	426	0	0	2	Autumn
1	67	0	0	30.0781	1.05	0.48	47.4	2.31	16.26	16.26	42	204	0	0	2	Winter
0	57	0	0	23.0518	1.04	1.47	46.4	2.51	17.15	17.15	72	258	0	0	2	Autumn
0	89	0	0	22.9592	1.04	1.45	41.4	2.09	6.73	6.73	54	167	0	0	2	Autumn
1	51	0	0	24.093	1.04	1.43	31.3	1.99	13.61	13.61	44	173	0	0	2	Spring
0	66	1	0	20.0288	1.04	1.36	48	2.37	11.88	5.4	62	394	0	0	2	Summer
1	76	0	0	27.3438	1.04	1.36	40.8	2.2	8.79	8.79	54	272	1	0	2	Autumn
0	74	0	0	23.7812	1.04	1.34	46.2	2.4	16.4	9.1	60	300	0	0	2	Autumn
1	51	0	0	20.1956	1.04	1.3	49.3	2.38	10.5	10.5	53	228	1	1	2	Summer
0	75	0	0	19.1111	1.04	1.3	38.6	2.11	8.62	8.62	32	196	0	0	2	Spring
0	67	0	0	21.6413	1.04	1.27	45.8	2.34	73.81	73.81	50	389	0	0	3	Spring
0	70	0	0	22.2222	1.04	1.24	41.4	2.38	5.32	5.32	83	313	0	0	2	Spring
0	87	1	0	17.5781	1.04	1.23	41.5	2.37	9.46	9.46	54	259	0	0	2	Spring
0	68	0	0	31.1111	1.04	1.21	44.9	2.45	7.33	7.33	60	416	0	0	2	Autumn
0	85	0	0	20.8117	1.04	1.21	45	2.36	13.72	3.1	64	326	0	0	2	Autumn
0	70	0	0	22.4323	1.04	1.21	41.3	2.23	9.62	9.62	46	271	0	0	2	Summer
0	68	0	0	27.3438	1.04	1.19	44.4	2.19	11.59	11.59	64	382	0	0	2	Spring
0	56	0	0	20.8117	1.04	1.18	42.1	2.2	9.23	9.23	49	288	0	0	1	Winter
0	70	0	0	25.0657	1.04	1.18	35.1	2.12	17.62	17.62	59	219	0	0	2	Autumn
0	58	0	0	27.3438	1.04	1.15	39.5	2.09	7.55	7.55	54	268	0	0	2	Summer
0	61	0	0	23.4375	1.04	1.12	42.4	2.32	8.93	8.93	66	283	0	0	2	Winter
0	76	0	0	19.025	1.04	1.11	47.5	2.39	21.17	21.17	60	272	0	0	3	Autumn
0	83	0	1	25.8876	1.04	1.06	47.6	2.27	12.93	12.93	70	283	0	0	3	Autumn
0	72	0	0	23.7118	1.04	1.05	35.1	2.07	16.14	16.14	43	161	0	0	1	Spring
0	51	0	0	23.4952	1.04	1.02	40.2	2.31	20.35	3.6	42	236	0	0	2	Autumn
1	73	0	0	22.2222	1.04	1.02	40.4	2.34	8.97	8.97	49	178	1	0	2	Autumn
0	83	0	0	20.9572	1.04	1.01	45.2	2.26	7.75	7.75	57	295	0	0	3	Autumn
0	68	0	0	22.0386	1.04	1	47.4	2.5	11.24	11.24	47	278	0	0	2	Autumn
0	72	0	0	24.0892	1.04	1	40.1	2.43	10.05	10.05	62	147	0	0	2	Summer
0	73	0	0	19.563	1.04	0.95	39.8	2.2	46.41	46.41	105	466	0	0	2	Autumn
0	73	1	0	19.2234	1.04	0.95	37.7	2.29	16.73	6.3	60	249	0	0	2	Winter
0	65	0	0	22.2222	1.04	0.92	42.1	2.24	9.13	9.13	46	262	0	0	2	Autumn
1	71	0	0	28.8286	1.04	0.92	36	2.1	19.95	19.95	81	240	0	0	2	Spring
0	50	0	0	22.6003	1.04	0.91	43.8	2.18	10.8	10.8	58	213	0	0	2	Autumn
1	72	0	0	20.0692	1.04	0.81	38.9	2.15	10.57	10.57	81	314	0	0	2	Autumn
1	86	1	0	19.6506	1.04	0.8	42.3	2.11	9.85	9.85	73	404	0	0	2	Summer
0	70	0	0	18.7305	1.04	0.75	41.1	2.32	16.52	16.52	62	300	0	0	3	Winter
0	79	0	0	18.9842	1.04	0.71	36.8	2.23	21.75	21.75	126	442	0	0	2	Spring
1	53	0	0	19.2277	1.04	0.67	41.4	2.25	10.56	10.56	66	306	1	0	2	Spring
0	89	0	0	20.2455	1.04	0.64	42	2.23	10.8	10.8	54	285	0	0	2	Spring
0	57	0	0	23.7253	1.03	1.51	40.3	2.37	9.4	9.4	50	433	0	0	2	Autumn
0	63	0	0	25.9695	1.03	1.46	38.3	2.2	11.72	11.72	37	233	0	0	2	Summer
0	71	0	0	20	1.03	1.41	37	2.13	16.3	16.3	64	427	0	0	3	Autumn
0	56	0	0	24.0346	1.03	1.37	40.1	2.22	16.44	16.44	61	396	0	0	2	Spring
1	50	0	0	24.093	1.03	1.37	37.4	2.21	12.05	12.05	65	178	0	0	2	Winter
0	62	0	0	20.4082	1.03	1.32	41.2	2.33	7.85	7.85	45	244	0	0	3	Autumn
0	83	1	0	21.4844	1.03	1.29	44.1	2.23	15.17	15.17	71	293	0	0	1	Summer
0	68	0	0	26.8615	1.03	1.25	38.7	2.36	8.26	8.26	47	257	0	0	2	Spring
0	83	1	0	23.594	1.03	1.22	39.8	2.15	12	12	59	250	0	0	1	Winter
0	76	0	1	17.7778	1.03	1.2	44.2	2.47	4.31	4.31	56	223	0	0	3	Spring
1	90	0	0	22.6562	1.03	1.19	33.7	2.01	18.06	18.06	74	278	0	0	2	Spring
0	67	0	0	22.863	1.03	1.19	43.9	2.27	9.99	9.99	38	259	0	0	3	Spring
1	64	0	0	21.7738	1.03	1.19	44.2	2.3	8.14	8.14	47	184	0	0	2	Summer
0	80	0	0	27.3034	1.03	1.18	42.7	2.41	13.33	13.33	50	204	0	0	1	Winter
1	53	0	1	26.6728	1.03	1.17	40.3	2.08	13.23	13.23	92	326	0	0	2	Summer
0	76	1	0	26.3465	1.03	1.16	47.3	2.2	7.96	7.96	50	183	0	0	3	Autumn
1	61	0	0	19.2974	1.03	1.15	46.7	2.42	9.98	9.98	56	311	1	0	2	Summer
0	89	0	0	28.8889	1.03	1.15	43.4	2.32	7.08	7.08	49	287	0	0	2	Spring
1	62	0	0	22.4913	1.03	1.14	41.9	2.28	12.21	12.21	73	328	1	0	2	Spring
0	83	0	0	19.2974	1.03	1.14	39.4	2.39	12.95	12.95	61	292	0	0	2	Summer
0	73	0	0	28.8889	1.03	1.14	40.6	2.29	7.64	7.64	56	281	0	0	2	Spring
0	60	0	0	20.8889	1.03	1.11	45	2.3	10.84	10.84	58	240	0	0	2	Summer
0	58	0	0	24.4646	1.03	1.11	36.2	2.08	11.91	11.91	56	198	0	0	2	Winter
0	61	0	0	19.5312	1.03	1.1	40.4	2.34	15.06	15.06	61	124	0	0	3	Summer
0	70	0	0	28.0404	1.03	1.05	39.1	2.12	12.8	7.7	46	248	0	0	2	Summer
0	82	0	0	22.2708	1.03	1.05	45.8	2.5	8.59	8.59	48	240	0	0	2	Autumn
0	85	1	0	18.7305	1.03	1.03	38	2.03	6.48	3.6	44	143	0	0	1	Autumn
0	62	0	0	21.3593	1.03	1	49.6	2.42	7.78	7.78	84	271	0	0	3	Spring
0	92	1	1	21.0828	1.03	0.98	41.2	2.31	14.88	14.88	69	491	0	0	1	Autumn
0	87	0	0	22.5069	1.03	0.96	44	2.25	11.4	11.4	47	303	0	0	2	Summer
0	71	0	0	26.6667	1.03	0.96	45.6	2.3	15.01	15.01	41	258	0	0	2	Winter
0	68	0	0	28.441	1.03	0.95	37.2	2.18	15.12	15.12	59	375	0	0	3	Summer
0	76	0	0	19.5312	1.03	0.95	42.9	2.31	8.96	8.96	40	325	0	0	3	Summer
1	69	0	0	25.0995	1.03	0.95	37.8	2.37	9.65	9.65	54	230	1	0	3	Spring
0	54	0	0	27.2173	1.03	0.92	38.6	2.23	10.81	10.81	51	238	0	0	1	Summer
0	91	0	0	19.2277	1.03	0.88	42.9	2.47	11.68	11.68	66	298	0	0	2	Spring
0	58	0	0	24.6548	1.03	0.74	42.8	2.32	33.17	33.17	132	503	0	0	3	Summer
0	56	0	0	24.974	1.03	0.68	37.5	2.13	16.11	8.9	54	234	0	0	2	Spring
0	77	0	0	27.0552	1.02	1.56	45.9	2.42	21.14	21.14	76	336	0	0	1	Autumn
0	60	0	0	28.578	1.02	1.5	45.3	2.42	9.76	9.76	73	352	0	0	2	Spring
0	78	1	0	23.8054	1.02	1.48	38.4	2.41	14.35	14.35	44	190	0	0	3	Winter
1	68	0	0	22.3214	1.02	1.42	40.1	2.15	13.84	13.84	59	219	1	1	3	Autumn
1	70	0	0	19.1406	1.02	1.37	46.7	2.46	65.88	65.88	43	384	0	0	2	Autumn
0	76	0	0	21.6413	1.02	1.34	43.9	2.24	8.21	8.9	49	293	0	0	2	Winter
0	67	1	0	25.1821	1.02	1.22	51.5	2.48	10.28	10.28	58	434	0	0	3	Summer
1	52	0	0	22.3081	1.02	1.22	37.7	2.13	27.64	27.64	43	172	0	1	2	Winter
0	67	0	0	24.4444	1.02	1.17	43.6	2.19	15.48	15.48	64	329	0	0	3	Autumn
0	52	0	0	28.6215	1.02	1.16	39.4	2.15	15.05	15.05	85	429	0	0	2	Summer
0	69	1	0	23.4375	1.02	1.16	36.3	2.1	11.23	11.23	77	362	0	0	2	Summer
1	77	0	0	25.8645	1.02	1.16	47.1	2.39	15.06	15.06	124	222	0	0	2	Summer
1	84	0	0	14.6924	1.02	1.15	42.2	2.2	9.55	9.55	60	298	0	0	2	Spring
0	56	0	0	27.5862	1.02	1.12	41.3	2.12	14.23	14.23	60	175	0	0	2	Spring
0	59	0	0	21.9261	1.02	1.11	41.2	2.13	15.67	21.3	63	265	0	0	3	Summer
0	66	0	0	22.2656	1.02	1.1	39.4	2.21	9.32	9.32	63	272	0	0	2	Spring
0	64	0	0	23.8918	1.02	1.09	40.3	2.24	6.86	6.86	46	173	0	0	3	Autumn
0	87	0	0	24.3948	1.02	1.08	42.1	2.22	16.78	16.78	82	331	0	0	2	Summer
0	78	0	0	22.2222	1.02	1.08	40.4	2.2	5.43	5.43	48	245	0	0	2	Winter
0	76	0	0	24.2188	1.02	1.07	41.8	2.34	20.09	20.09	77	280	0	0	3	Spring
0	54	0	0	24.4444	1.02	1.07	39.6	2.18	11.32	11.32	46	263	0	0	2	Winter
0	60	0	0	25.204	1.02	1.07	42.5	2.4	13.75	13.75	51	256	0	0	2	Summer
1	77	0	0	19.91	1.02	1.06	48.4	2.27	12.39	12.39	44	200	0	0	2	Autumn
0	67	0	0	22.2222	1.02	1.04	39	2.1	14.87	14.87	55	235	0	0	3	Autumn
0	69	0	0	23.4221	1.02	1.03	46.2	2.37	15.1	15.1	66	269	0	0	2	Spring
0	58	0	0	31.1111	1.02	0.99	40.6	2.3	5.11	5.11	51	229	0	0	2	Summer
0	72	0	0	27.3438	1.02	0.98	37.7	2.1	13.82	13.82	92	183	0	0	2	Summer
0	84	0	0	15.5556	1.02	0.95	44.2	2.36	16.1	16.1	40	137	0	0	2	Winter
0	70	0	0	22.2222	1.02	0.9	41.8	2.16	9.62	8.2	62	209	0	0	2	Summer
1	88	0	0	26.5731	1.02	0.89	35.2	2	9.45	5.6	65	259	0	0	2	Summer
0	76	0	0	20	1.02	0.89	40.9	2.09	4.03	4.03	42	94	0	0	2	Spring
0	65	0	0	24.8777	1.02	0.88	44.8	2.41	15.45	15.45	94	395	0	0	2	Autumn
0	51	0	0	28.2397	1.02	0.87	41.2	2.2	19.88	19.88	65	253	0	0	1	Autumn
0	65	0	0	22.6003	1.02	0.86	37.3	2.06	40.03	4.8	142	380	0	0	3	Summer
1	74	0	0	19.487	1.02	0.84	41	2.11	11.55	11.55	39	246	0	0	2	Winter
0	85	0	0	20.8117	1.02	0.78	42.3	2.26	9.23	9.23	54	337	0	0	2	Summer
0	65	0	0	27.3438	1.02	0.7	37	2.18	19.5	19.5	95	318	0	0	3	Winter
0	73	1	1	28.764	1.02	0.69	40.3	2.19	9.52	9.52	57	251	0	0	1	Winter
0	86	0	0	17.7778	1.02	0.6	39	2.27	7.79	7.79	39	132	0	0	2	Winter
1	66	0	0	22.1367	1.01	1.61	36.9	2.18	21.17	21.17	67	297	0	0	2	Spring
0	91	1	0	20.8117	1.01	1.52	42.7	2.29	4.43	4.43	56	430	0	0	2	Spring
0	74	0	0	18.7305	1.01	1.5	41.1	2.33	19.18	19.18	69	524	0	0	3	Winter
1	62	0	0	21.2585	1.01	1.5	40.5	2.23	15.52	15.52	60	311	0	0	2	Spring
0	55	0	0	27.1106	1.01	1.39	40	2.26	11.06	11.06	37	237	0	0	3	Spring
0	68	0	0	14.5682	1.01	1.38	42.6	2.27	7.59	3.9	83	488	0	0	3	Autumn
0	51	0	0	30.2978	1.01	1.38	37.3	2.15	11.42	11.42	64	300	0	0	2	Autumn
1	65	0	0	27.0051	1.01	1.37	52	2.53	35.99	35.99	63	522	1	1	1	Winter
0	55	0	0	26.0375	1.01	1.34	39.8	2.29	10.05	10.05	46	245	0	0	2	Autumn
0	57	0	0	24.1672	1.01	1.3	41.3	2.36	13.71	13.71	38	290	0	0	1	Winter
0	70	0	0	22.8624	1.01	1.28	39.3	2.14	23.51	23.51	67	242	0	0	2	Autumn
1	69	0	0	27.2392	1.01	1.26	40.8	2.22	10.74	10.74	71	366	0	1	3	Summer
0	64	0	0	23.5556	1.01	1.24	44.2	2.22	14.88	14.88	42	320	0	0	2	Winter
0	58	0	0	24.4444	1.01	1.22	44.2	2.34	11.08	11.08	64	260	0	0	2	Spring
0	58	0	0	24.4646	1.01	1.15	38.6	2.07	12.38	3.7	76	308	0	0	2	Autumn
0	83	1	1	22.2222	1.01	1.15	44.3	2.3	8.47	8.47	37	154	0	0	2	Summer
0	54	0	0	20.9566	1.01	1.13	44.9	2.33	12.44	12.44	84	357	0	0	2	Spring
0	76	0	0	26.6667	1.01	1.11	47.8	2.35	11.6	11.6	67	365	0	0	2	Winter
0	75	0	0	26.6161	1.01	1.07	41.6	2.37	7.01	7.01	60	274	0	0	2	Winter
0	63	0	0	20.8889	1.01	1.07	43.1	2.29	5.13	5.13	52	178	0	0	2	Winter
0	53	0	0	28.2828	1.01	1.05	42.5	2.3	17.4	17.4	87	325	0	0	2	Spring
0	70	0	0	26.8386	1.01	1.04	42.3	2.36	10.37	10.37	44	279	0	0	2	Spring
0	55	0	0	25.8876	1.01	1.03	44.4	2.23	10.35	10.35	61	181	0	0	2	Winter
0	56	0	0	23.4375	1.01	1.02	39	2.12	9.83	9.83	64	303	0	0	2	Spring
0	70	0	0	19.9792	1.01	1.01	44.6	2.48	12.96	12.96	43	232	0	0	2	Autumn
0	53	0	0	24.9159	1.01	1	45.6	2.43	11.11	11.11	83	369	0	0	2	Winter
0	54	0	0	23.8751	1.01	0.99	40.7	2.23	9.39	4.8	55	308	0	0	2	Summer
0	59	0	0	14.0202	1.01	0.98	46	2.31	10.09	10.09	55	237	0	0	2	Autumn
0	80	0	0	23.1111	1.01	0.98	37.9	2.17	9.56	3.9	35	219	0	0	2	Autumn
1	75	1	0	23.833	1.01	0.97	40	2.32	9.66	9.66	72	306	0	0	3	Summer
1	73	1	0	27.0051	1.01	0.96	45.6	2.19	20.55	20.55	62	372	0	0	2	Spring
0	87	0	0	17.7778	1.01	0.94	41.1	2.34	14.78	14.78	65	223	0	0	2	Spring
0	69	0	0	21.1621	1.01	0.93	44.5	2.24	13.25	13.25	60	298	0	0	3	Summer
0	80	0	0	22.5183	1.01	0.93	41.6	2.22	18.96	18.96	71	234	0	0	3	Autumn
0	62	0	0	28.9993	1.01	0.9	49	2.4	13.85	13.85	62	222	0	0	3	Summer
0	58	0	0	20.7756	1.01	0.9	39.2	2.22	12.75	12.75	47	178	0	0	2	Winter
0	67	0	0	17.2248	1.01	0.89	41.4	2.15	20.83	20.83	95	311	0	0	2	Autumn
0	65	1	0	23.4952	1.01	0.88	42.4	2.1	11.73	11.73	59	221	0	0	2	Winter
0	70	0	0	23.4952	1.01	0.87	43.5	2.27	12.3	12.3	64	336	0	0	2	Summer
1	56	0	0	24.8016	1.01	0.84	35.9	2.03	10.33	10.33	38	221	0	0	2	Spring
1	73	0	0	23.4375	1.01	0.83	42.7	2.31	9.38	9.38	52	314	0	0	2	Summer
0	81	0	0	20	1.01	0.76	42.7	2.08	12.21	12.21	64	209	0	0	2	Winter
0	66	0	0	18.0802	1.01	0.75	36.8	2.14	14.14	14.14	69	198	0	0	3	Autumn
1	67	0	0	22.6533	1.01	0.72	43.3	2.35	11.84	11.84	53	255	0	0	2	Summer
0	72	0	0	27.4348	1.01	0.63	38.5	2.04	9.37	9.37	66	405	0	0	1	Summer
0	68	0	0	22.4323	1.01	0.61	47.1	2.39	11.41	11.41	93	442	0	0	2	Autumn
0	65	0	0	21.9261	1.01	0.4	44.1	2.53	72.93	72.93	90	352	0	0	2	Autumn
0	57	0	0	25.7117	1	1.49	36.7	2.27	10.17	10.17	60	230	0	0	2	Autumn
1	50	0	0	25.8065	1	1.35	38.6	2.24	19.82	19.82	58	293	0	0	2	Autumn
1	59	0	0	22.4996	1	1.32	36.4	2.28	26.44	26.44	62	328	1	1	1	Spring
0	72	0	0	26.1593	1	1.3	40.5	2.27	15.37	15.37	72	335	0	0	1	Winter
0	75	0	0	16.6493	1	1.3	46.3	2.41	14.31	2.9	65	296	0	0	2	Autumn
1	62	0	0	27.5482	1	1.26	41.8	2.19	6.86	6.86	47	219	0	0	1	Autumn
0	62	0	0	28.617	1	1.24	40.7	2.4	11.86	11.86	58	239	0	0	2	Autumn
0	59	0	0	22.9158	1	1.21	37.7	2.17	26.28	26.28	61	315	0	0	3	Spring
0	75	0	0	28.0689	1	1.21	34.6	2.05	12.13	4.7	63	233	0	0	2	Winter
1	68	1	1	22.0386	1	1.19	46.5	2.24	22.94	22.94	56	517	1	1	3	Spring
0	85	0	0	24.2954	1	1.18	40.2	2.09	10.8	10.8	64	516	0	0	2	Autumn
0	78	0	0	24.7737	1	1.18	41.3	2.33	7.12	7.12	80	370	0	0	3	Winter
1	59	0	0	20.8117	1	1.18	37.6	2.23	8.85	8.85	53	273	1	0	3	Summer
1	89	1	0	26.2222	1	1.18	39.7	2.16	11.31	11.31	54	208	0	0	2	Winter
0	72	1	0	24.0139	1	1.17	38.9	2.2	11.06	11.06	47	230	0	0	2	Autumn
0	59	0	0	19.8347	1	1.17	39	2.05	9.9	4.3	40	152	0	0	2	Autumn
0	52	0	0	24.6094	1	1.16	39.5	2.32	6.94	6.94	71	314	0	0	3	Autumn
0	55	0	0	27.0552	1	1.16	41	2.23	14.5	14.5	64	311	0	0	3	Autumn
0	71	0	0	24.4444	1	1.15	41.6	2.22	11.49	5.4	63	371	0	0	2	Summer
0	50	0	0	20.0288	1	1.15	42.1	2.35	7.58	7.58	43	263	0	0	3	Spring
1	65	0	0	21.4844	1	1.15	44.2	2.28	18.23	18.23	72	236	1	0	2	Winter
0	66	0	0	24.0346	1	1.15	41.1	2.17	10.16	10.16	46	146	0	0	2	Summer
0	66	0	0	20.7008	1	1.14	45.5	2.34	18.67	18.67	32	133	0	0	2	Summer
0	72	0	0	18.6667	1	1.13	43.5	2.25	5.05	3.4	49	241	0	0	2	Summer
0	70	0	0	22.8928	1	1.11	36.8	2	14.48	6.4	51	281	0	0	3	Winter
0	78	0	0	18.7962	1	1.11	41.1	2.18	10.41	10.41	43	253	0	0	2	Spring
0	73	0	0	18.3143	1	1.07	38	2.1	18.25	3.7	46	324	0	0	2	Autumn
0	67	1	0	22.2222	1	1.06	40.7	2.16	7.64	7.64	49	244	0	0	2	Summer
1	51	0	0	21.83	1	1.05	44.5	2.23	15.29	15.29	66	494	1	0	1	Winter
0	87	0	0	24.4444	1	1.05	35.1	2.19	7.49	4.6	56	327	0	0	2	Winter
1	63	0	0	22.6562	1	1.03	39.7	2.21	9.07	9.07	63	218	0	0	1	Winter
0	65	0	0	26.1719	1	1.02	38.6	2.16	10.35	8.2	54	275	0	0	2	Autumn
1	51	0	0	24.8016	1	0.99	38.8	2.28	13.97	4.9	78	375	0	0	2	Autumn
0	64	0	0	27.3438	1	0.99	41.4	2.29	19.12	19.12	70	319	0	0	3	Spring
0	55	0	0	20.83	1	0.99	40.7	2.29	9.95	9.95	61	316	0	0	2	Spring
0	72	0	0	23.4375	1	0.99	42.2	2.18	16.6	16.6	45	268	0	0	2	Summer
0	72	1	0	24.2424	1	0.99	37.1	2.38	11.28	11.28	59	199	0	0	2	Autumn
0	75	0	0	21.875	1	0.97	41	2.65	16.47	16.47	57	297	0	0	3	Summer
0	62	0	0	23.4375	1	0.95	38.6	2.22	16.18	16.18	64	287	0	0	2	Spring
0	52	0	0	25.2363	1	0.94	34.9	2.23	15.82	15.82	83	383	0	0	2	Winter
1	90	0	0	24.8591	1	0.94	45.6	2.36	13.45	13.45	62	262	0	0	1	Winter
0	81	0	0	23.1111	1	0.89	46.6	2.35	9.95	9.95	73	376	0	0	2	Autumn
1	70	0	0	20.7612	1	0.89	45.2	2.31	15.76	15.76	58	273	0	0	2	Autumn
0	60	0	0	20.6131	1	0.86	41.6	2.37	11.18	11.18	50	216	0	0	2	Summer
0	67	0	0	23.3091	1	0.85	41.7	2.24	7.23	7.23	60	312	0	0	3	Spring
0	62	0	0	21.6413	1	0.81	38.8	2.2	42.24	42.24	67	356	0	0	2	Summer
0	55	0	0	23.3056	1	0.78	39.3	2.17	12.95	12.95	63	243	0	0	1	Spring
1	63	0	0	24.6094	1	0.68	43.6	2.37	23.6	23.6	71	396	1	0	2	Autumn
0	80	0	0	19.8189	1	0.58	43	2.33	15.34	15.34	67	434	0	0	2	Autumn
0	77	0	0	20.8117	0.99	1.49	47.4	2.23	12.31	4.5	53	256	0	0	3	Summer
0	68	0	0	29.1749	0.99	1.48	43.1	2.22	11.79	11.79	60	411	0	0	2	Autumn
0	81	0	1	18.7305	0.99	1.37	35.4	2.26	10.51	10.51	74	356	0	0	3	Winter
0	69	0	0	23.3056	0.99	1.37	41.6	2.3	13.74	13.74	56	303	0	0	2	Autumn
1	78	0	0	18.3594	0.99	1.36	40.5	2.32	11.89	11.89	62	298	0	0	2	Winter
0	63	0	0	28.578	0.99	1.29	41.9	2.33	16.68	5.2	58	241	0	0	2	Summer
0	62	0	0	22.4996	0.99	1.27	36.3	2.13	12.7	12.7	50	308	0	0	1	Spring
0	77	1	1	22.4323	0.99	1.27	40.7	2.1	8.54	8.54	49	111	0	0	3	Winter
0	74	0	0	26.5754	0.99	1.26	46.5	2.53	2.86	2.86	50	261	0	0	3	Spring
0	68	0	0	20.202	0.99	1.25	35.6	2.05	9.84	9.84	42	263	0	0	1	Autumn
0	67	0	0	18.3391	0.99	1.25	42.7	2.11	7.79	7.79	55	255	0	0	2	Winter
0	58	0	1	24.0346	0.99	1.25	39.3	2.13	10.28	10.28	50	129	0	0	3	Summer
0	90	0	0	19.025	0.99	1.24	41.3	2.2	8.5	2.2	38	178	0	0	2	Autumn
0	92	0	0	29.4251	0.99	1.23	37.9	2.37	10.38	10.38	76	392	0	0	2	Autumn
0	91	0	0	16.8663	0.99	1.19	42.4	2.23	8.77	8.77	58	312	0	0	2	Autumn
0	77	0	0	20.0777	0.99	1.18	44.4	2.36	29.86	29.86	77	481	0	0	2	Summer
1	76	0	0	22.6409	0.99	1.18	36.7	2.26	16.56	16.56	72	434	1	1	3	Spring
0	68	0	0	27.5556	0.99	1.18	39.2	2.24	19.36	19.36	68	281	0	0	2	Summer
0	78	0	0	24.0346	0.99	1.17	39.7	2.22	9.71	9.71	56	281	0	0	3	Spring
0	92	0	0	22.2222	0.99	1.17	41.9	2.19	13	13	68	262	0	0	2	Summer
1	86	0	0	20.202	0.99	1.15	37.9	2.22	8.95	8.95	62	309	1	1	3	Spring
0	80	0	0	24.7737	0.99	1.15	39.2	2.21	8.94	8.94	46	167	0	0	1	Spring
0	76	0	0	21.4844	0.99	1.14	42.3	2.38	9.7	9.7	44	384	0	0	3	Autumn
0	73	0	0	24.4352	0.99	1.14	35	2.07	16.66	16.66	42	201	0	0	1	Winter
0	71	0	0	20.0288	0.99	1.13	45.5	2.34	5.52	5.52	52	358	0	0	2	Winter
0	65	0	0	20.0288	0.99	1.12	35.1	2.11	26.83	26.83	85	240	0	0	2	Winter
0	66	0	0	27.2817	0.99	1.11	43.7	2.29	8.74	8.74	37	219	0	0	2	Spring
0	65	0	1	18.6667	0.99	1.08	38.6	2.11	7.47	7.47	69	298	0	0	2	Summer
1	78	1	0	20.3954	0.99	1.07	40.5	2.19	9.09	2.8	50	287	0	0	3	Winter
1	76	0	0	20.889	0.99	1.07	37.4	2.14	12.77	12.77	47	232	1	0	3	Autumn
1	74	0	0	23.4375	0.99	1.05	46.7	2.39	18.9	3.1	72	431	0	0	2	Summer
0	78	0	0	21.4844	0.99	1.05	42	2.35	10.79	10.79	69	339	0	0	2	Summer
1	62	0	0	22.0386	0.99	1.04	45.1	2.37	14.56	14.56	53	224	1	1	2	Autumn
0	66	0	0	19.3821	0.99	1.03	39	2.12	10.62	7.8	83	502	0	0	3	Summer
0	52	0	0	24.7676	0.99	1.03	42.5	2.3	8.7	8.7	67	440	0	0	2	Winter
0	79	0	0	19.313	0.99	1.03	43.7	2.22	13.15	4.4	56	175	0	0	2	Winter
0	50	0	0	24.5578	0.99	1.01	39.7	2.2	13.29	13.29	60	254	0	0	2	Winter
0	53	0	0	20.8117	0.99	1.01	41.8	2.24	16.1	16.1	73	242	0	0	2	Spring
0	68	0	0	25.6369	0.99	1	42.1	2.25	11.7	6.7	57	351	0	0	2	Spring
0	84	1	0	21.4031	0.99	0.99	45.9	2.47	6.61	6.61	50	288	0	0	2	Autumn
0	60	0	0	28.0404	0.99	0.97	43.8	2.29	7.7	7.7	52	286	0	0	3	Spring
0	90	0	0	21.58	0.99	0.97	42.9	2.3	16.62	16.62	58	252	0	0	2	Winter
0	88	1	0	24.4444	0.99	0.96	44	2.2	9.8	9.8	51	227	0	0	2	Winter
0	91	0	0	26.6667	0.99	0.94	39.7	2.41	18.24	18.24	46	316	0	0	2	Autumn
0	69	0	0	23.9512	0.99	0.94	42.2	2.15	32.51	32.51	57	203	0	0	3	Summer
0	58	0	0	23.8281	0.99	0.93	36.8	1.96	6.41	6.41	53	445	0	0	3	Spring
0	64	0	0	31.1111	0.99	0.93	45.2	2.43	10.33	10.33	66	251	0	0	3	Winter
0	57	0	0	25.3906	0.99	0.9	44.8	2.39	20.18	20.18	71	331	0	0	2	Winter
0	71	0	0	25.711	0.99	0.9	42.9	2.33	13.36	13.36	74	324	0	0	3	Summer
0	86	0	0	24.4646	0.99	0.89	44.8	2.36	7.24	7.24	42	275	0	0	3	Spring
0	69	0	0	31.1111	0.99	0.89	42.2	2.24	8.33	8.33	48	191	0	0	2	Summer
0	63	0	0	32.8473	0.99	0.88	41	2.18	11.64	11.64	65	284	0	0	3	Summer
0	57	0	0	17.1875	0.99	0.87	40.2	2.05	12.18	12.18	72	215	0	0	4	Autumn
0	58	0	0	22.7694	0.99	0.86	37.5	2.23	13.81	13.81	35	233	0	0	2	Winter
0	61	0	0	15.5556	0.99	0.85	44.3	2.4	15.19	15.19	55	388	0	0	1	Winter
0	82	0	0	32.8392	0.99	0.85	41.5	2.2	11.04	11.04	60	218	0	0	2	Summer
0	65	0	0	27.0552	0.99	0.81	35.5	2.12	25.29	25.29	63	300	0	0	1	Spring
1	81	0	0	28.7641	0.99	0.8	40.7	2.05	19.77	19.77	70	328	1	0	2	Winter
0	51	0	0	22.719	0.99	0.8	40.9	2.18	9.77	9.77	58	214	0	0	1	Winter
0	77	0	0	17.7778	0.99	0.78	45.4	2.42	9.37	9.37	44	313	0	0	2	Summer
0	74	1	0	23.1111	0.99	0.76	45	2.16	9.64	9.64	74	429	0	0	3	Winter
0	84	1	0	24.7967	0.99	0.76	36.6	2.07	12.89	12.89	59	288	0	0	2	Winter
0	61	0	0	24.9989	0.99	0.73	42.7	2.2	14.74	14.74	70	387	0	0	2	Summer
1	69	0	0	20.0692	0.99	0.72	41.2	2.07	15.19	15.19	44	218	1	1	2	Autumn
0	51	0	0	19.1406	0.99	0.71	43.5	2.14	10.76	10.76	47	272	0	0	2	Summer
0	63	0	0	20.4444	0.99	0.47	38.3	2.06	30.47	30.47	155	146	0	0	2	Summer
1	54	0	0	23.03	0.98	1.77	38	2.19	20.52	20.52	108	350	0	0	2	Spring
1	71	0	0	24.8016	0.98	1.44	41.4	2.41	11.86	11.86	46	252	0	0	2	Autumn
0	51	0	0	20.7008	0.98	1.36	39.3	2.11	13.3	13.3	50	245	0	0	2	Winter
0	71	1	0	28.8889	0.98	1.36	39.8	2.31	8.07	8.07	53	203	0	0	2	Winter
0	90	1	0	21.6441	0.98	1.34	38.5	2.25	15.73	15.73	108	407	0	0	2	Winter
1	103	0	0	15.5709	0.98	1.34	40.1	2.23	7.4	7.4	46	290	0	0	2	Spring
0	58	0	0	22.0317	0.98	1.33	42.5	2.21	16.76	16.76	77	376	0	0	2	Winter
0	84	0	0	17.7778	0.98	1.33	42.8	2.11	12.09	12.09	70	230	0	0	3	Winter
0	64	0	0	16.8919	0.98	1.32	44.1	2.37	21.85	21.85	44	241	0	0	2	Spring
0	57	0	0	23.9224	0.98	1.32	43.7	2.41	24.53	24.53	55	182	0	0	2	Autumn
1	51	0	0	17.6309	0.98	1.3	38.8	2.15	10.2	10.2	64	251	1	1	2	Autumn
1	51	0	0	23.4375	0.98	1.27	42.4	2.13	17.64	17.64	53	320	0	0	2	Summer
0	80	0	0	26.6667	0.98	1.27	37.6	2.27	8.42	8.42	61	246	0	0	2	Winter
0	89	0	0	23.4375	0.98	1.27	43	2.21	8.68	8.68	42	123	0	0	3	Spring
1	50	0	0	22.5827	0.98	1.26	34.5	2.23	11.49	11.49	62	281	0	0	2	Spring
0	74	0	0	24.4444	0.98	1.22	48.3	2.19	8.3	8.3	48	399	0	0	2	Winter
1	68	1	0	27.1809	0.98	1.2	39	2.19	6.14	6.14	46	274	0	0	3	Spring
1	77	0	0	19.7055	0.98	1.2	37.1	2.3	12.92	12.92	69	252	0	0	3	Winter
0	82	0	0	25.204	0.98	1.2	41.1	2.09	17.37	17.37	40	195	0	0	3	Autumn
0	86	0	0	24.4444	0.98	1.19	44.8	2.33	14.42	14.42	72	324	0	0	3	Spring
0	79	0	0	40	0.98	1.15	39.1	2.22	6.65	6.65	64	266	0	0	2	Spring
0	72	0	0	29.1363	0.98	1.12	45.1	2.36	13.22	13.22	53	286	0	0	3	Summer
1	84	1	0	21.4533	0.98	1.12	30.2	1.95	18.86	18.86	64	273	0	1	2	Spring
0	68	0	0	29.4321	0.98	1.11	37.8	2.27	14.25	14.25	63	281	0	0	2	Spring
1	80	0	0	18.3655	0.98	1.1	38.1	2.14	13.53	13.53	74	313	0	0	2	Autumn
0	71	0	0	20	0.98	1.09	44.6	2.37	9.24	9.24	49	270	0	0	1	Autumn
1	81	0	0	17.6254	0.98	1.08	40.3	2.3	14.23	14.23	56	277	0	0	2	Summer
0	62	0	1	24.539	0.98	1.07	43.1	2.2	12.26	3	45	246	0	0	2	Autumn
0	81	0	0	22.7732	0.98	1.06	35	2.12	9.71	9.71	54	132	0	0	1	Spring
0	74	0	0	27.551	0.98	1.05	39.5	2.24	18.17	18.17	65	388	0	0	2	Winter
0	60	0	0	25.7117	0.98	1.05	36.4	2.29	11.12	11.12	46	293	0	0	3	Spring
0	69	0	0	25.0613	0.98	1.05	41.1	2.08	3.57	3.57	37	131	0	0	1	Winter
0	61	0	0	22.8928	0.98	1.04	35.3	2.12	17.85	17.85	64	141	0	0	3	Autumn
0	67	0	0	23.1111	0.98	1.03	41.5	2.03	1.81	1.81	48	191	0	0	3	Spring
1	86	0	0	24.977	0.98	1.03	39.4	2.33	18.8	18.8	77	188	0	0	3	Autumn
0	92	0	0	19.4771	0.98	0.99	36.8	2.07	8.8	8.8	39	251	0	0	2	Summer
0	68	0	0	18.3655	0.98	0.97	45.1	2.31	11.24	11.24	71	400	0	0	3	Summer
1	71	0	0	22.317	0.98	0.97	39.7	2.19	6.76	6.76	47	141	0	0	2	Winter
1	64	0	0	27.2817	0.98	0.96	39.1	2.3	17.88	17.88	78	414	0	0	3	Summer
0	55	0	0	23.4375	0.98	0.96	43.5	2.33	9.2	9.2	47	275	0	0	2	Spring
0	58	0	0	21.3675	0.98	0.95	41.6	2.29	11.25	11.25	67	278	0	0	2	Winter
0	77	1	0	23.4375	0.98	0.94	46.6	2.38	32.57	32.57	82	279	0	0	3	Summer
0	63	0	0	27.6646	0.98	0.93	40.4	2.21	8.28	8.28	49	232	0	0	2	Summer
0	77	0	0	23.9224	0.98	0.91	41.7	2.14	19.04	19.04	78	287	0	0	3	Spring
1	69	0	0	25.3906	0.98	0.91	41	2.26	8.63	6	70	241	0	0	2	Autumn
0	70	0	0	21.7965	0.98	0.89	42.8	2.17	10.41	10.41	67	337	0	0	2	Summer
0	80	0	0	18.4911	0.98	0.87	49.1	2.39	6.62	6.62	38	271	0	0	2	Spring
1	76	0	0	19.0311	0.98	0.86	38.4	2.09	17.93	17.93	57	214	0	0	1	Spring
0	78	0	0	22.2222	0.98	0.83	37.3	2.25	14.39	14.39	56	219	0	0	2	Spring
1	57	0	0	24.5089	0.98	0.82	44.3	2.27	9.53	9.53	76	187	1	0	2	Winter
0	55	0	0	25.7812	0.98	0.81	43.9	2.29	14.35	5.1	63	310	0	0	2	Summer
0	61	0	0	24.2188	0.98	0.79	38.9	2.25	9.85	9.85	63	302	0	0	1	Autumn
0	85	0	0	19.9792	0.98	0.74	38.1	2.15	4.88	4.88	70	206	0	0	3	Winter
0	87	0	0	21.4844	0.97	1.79	33.7	2.32	8.08	8.08	52	366	0	0	2	Winter
0	58	0	0	22.8624	0.97	1.49	33	2.18	8.23	8.23	71	357	0	0	2	Autumn
0	67	0	0	21.4844	0.97	1.47	42.7	2.28	13.95	13.95	50	207	0	0	2	Summer
1	63	0	0	21.4844	0.97	1.38	48.6	2.52	17.12	17.12	85	234	0	0	2	Spring
0	68	0	0	23.1084	0.97	1.38	42.4	2.3	14.46	8.1	57	189	0	0	2	Autumn
1	58	0	0	19.0311	0.97	1.35	42.5	2.26	16.08	16.08	64	382	0	0	2	Winter
0	57	0	0	23.2335	0.97	1.34	42.9	2.23	7.8	7.8	42	303	0	0	3	Spring
0	74	0	0	26.6667	0.97	1.33	38.5	2.16	18.57	18.57	76	327	0	0	2	Summer
0	70	0	0	27.5556	0.97	1.33	39.2	2.48	10.18	10.18	45	239	0	0	1	Spring
0	61	0	0	29.1363	0.97	1.31	41.4	2.3	17	17	34	198	0	0	3	Winter
1	59	0	0	22.3214	0.97	1.29	41.5	2.18	15.33	15.33	42	269	1	1	2	Summer
0	91	1	1	23.8763	0.97	1.29	37.2	2.12	25.12	25.12	34	243	0	0	2	Autumn
0	78	0	0	21.6413	0.97	1.28	42.3	2.34	7.88	7.88	57	217	0	0	3	Spring
0	86	1	0	21.2766	0.97	1.25	45.3	2.3	8.57	8.57	42	388	0	0	2	Summer
0	52	0	0	22.8928	0.97	1.22	46.2	2.44	13.02	13.02	73	517	0	0	2	Summer
0	66	0	0	16.0231	0.97	1.22	40.5	2.3	19.11	19.11	38	291	0	0	2	Winter
0	68	0	0	28.229	0.97	1.22	39.4	2.32	21.78	21.78	45	220	0	0	2	Spring
0	59	1	0	20.83	0.97	1.21	44.4	2.37	9.46	9.46	55	335	0	0	3	Spring
0	87	0	0	24.5243	0.97	1.2	43.2	2.32	9.01	9.01	73	151	0	0	2	Spring
0	69	0	0	23.4375	0.97	1.19	34.4	2.16	22.76	22.76	75	356	0	0	2	Autumn
0	75	0	0	27.5873	0.97	1.19	39.2	2.13	9.38	9.38	62	209	0	0	1	Summer
0	53	0	0	21.6413	0.97	1.18	39.3	2.28	8.63	7.4	50	331	0	0	3	Autumn
0	60	0	0	24.4444	0.97	1.16	43.3	2.31	12.79	12.79	59	264	0	0	3	Autumn
1	90	0	0	22.6368	0.97	1.15	42.9	2.23	7.54	7.54	48	181	0	0	2	Winter
0	79	0	0	24.974	0.97	1.15	47.9	2.36	13.53	13.53	58	179	0	0	2	Winter
0	94	0	0	23.8751	0.97	1.14	48.3	2.46	8.87	8.87	38	271	0	0	3	Autumn
0	66	0	0	31.9284	0.97	1.13	37.7	1.99	7.21	7.21	57	267	0	0	3	Winter
0	67	0	0	21.7159	0.97	1.13	38.8	2.17	10.98	10.98	42	225	0	0	3	Spring
1	87	1	0	22.7732	0.97	1.12	37.7	2.1	13.6	13.6	60	385	0	0	2	Winter
0	72	0	0	21.3382	0.97	1.12	34.3	2.26	11.47	11.47	64	299	0	0	3	Autumn
0	77	1	0	27.6361	0.97	1.12	38.7	2.05	10.66	10.66	43	230	0	0	2	Spring
1	50	0	0	21.5139	0.97	1.11	38.4	2.29	5.35	5.35	45	497	0	0	2	Summer
1	85	0	0	20.7008	0.97	1.11	41.7	2.23	17.42	17.42	43	292	1	0	2	Summer
0	53	0	0	23.9361	0.97	1.1	39.2	2.16	11.25	8.7	62	232	0	0	2	Winter
1	57	0	0	24.0238	0.97	1.09	32.8	2.03	41.18	3.2	91	337	0	0	2	Autumn
0	54	0	0	24.8016	0.97	1.07	36.6	2.16	7.26	7.26	72	298	0	0	2	Winter
0	60	0	0	21.3675	0.97	1.07	43	2.24	15.37	15.37	46	235	0	0	2	Winter
1	88	0	0	15.9439	0.97	1.06	37.2	2.31	8.98	8.98	49	283	0	0	2	Summer
0	52	0	0	21.4844	0.97	1.05	42.5	2.33	14.78	14.78	82	467	0	0	2	Summer
0	83	0	0	25.3906	0.97	1.05	43.1	2.24	14.62	14.62	67	355	0	0	2	Summer
1	62	0	0	21.875	0.97	1.05	43.1	2.22	12.68	5.7	58	241	1	0	2	Summer
0	83	0	0	20.2848	0.97	1.04	44.5	2.41	22.73	22.73	66	380	0	0	3	Summer
0	90	0	0	21.3333	0.97	1.04	42.5	2.32	15.75	15.75	41	160	0	0	2	Winter
0	64	0	0	21.6311	0.97	1.02	36.9	2.11	11.87	5	66	333	0	0	1	Summer
0	88	0	0	16.0156	0.97	1.02	40.4	2.23	10.91	9.9	61	277	0	0	1	Winter
0	59	0	0	28.9993	0.97	1.02	37.4	2.22	10.67	3.4	64	233	0	0	2	Winter
0	69	0	0	23.4375	0.97	1.01	39.7	2.07	7.94	3.4	58	223	0	0	2	Winter
0	78	0	0	21.2279	0.97	1.01	49	2.21	15.62	4.5	52	186	0	0	3	Summer
0	88	1	0	27.7662	0.97	1	36.6	2.17	17.27	17.27	71	263	0	0	2	Autumn
0	60	1	0	20.8117	0.97	1	43.8	2.51	14.93	14.93	50	259	0	0	3	Autumn
0	52	0	0	20.3125	0.97	1	38.5	2.02	22.27	22.27	94	218	0	0	2	Winter
0	57	0	0	18.3655	0.97	1	42.9	2.24	13.46	13.46	73	212	0	0	2	Autumn
0	61	0	0	24.5089	0.97	1	44	2.29	9.95	9.95	34	205	0	0	2	Spring
0	86	1	0	25.2363	0.97	1	43.9	2.25	10.22	10.22	57	198	0	0	2	Summer
0	74	0	0	24.3141	0.97	0.98	35.5	2.09	20.73	20.73	115	583	0	0	3	Spring
0	71	0	0	25.0657	0.97	0.98	43.2	2.15	8.88	8.88	57	412	0	0	3	Winter
0	82	0	0	20.1348	0.97	0.98	41.4	2.13	17.4	17.4	61	223	0	0	3	Summer
0	84	0	0	22.83	0.97	0.98	42.4	2.33	9.81	9.81	32	172	0	0	3	Winter
0	68	0	0	26.1719	0.97	0.96	38.4	2.17	11.47	4.7	59	282	0	0	1	Autumn
0	66	0	1	23.1345	0.97	0.96	37.4	2.06	7.28	7.28	48	175	0	0	2	Summer
0	71	0	0	27.5556	0.97	0.96	37.9	2.13	8.73	8.73	37	136	0	0	2	Winter
0	71	1	0	30.0433	0.97	0.95	38.4	2.04	8.44	5.4	62	301	0	0	3	Autumn
0	64	0	0	24.6548	0.97	0.95	45.2	2.28	13.09	13.09	90	253	0	0	2	Autumn
0	82	0	0	22.8928	0.97	0.95	40.7	2.2	14.64	14.64	71	212	0	0	2	Spring
0	71	1	0	20.4082	0.97	0.91	40.1	2.39	10.05	10.05	41	150	0	0	2	Summer
1	82	0	0	17.9688	0.97	0.88	41	2.15	13.76	13.76	63	372	0	0	2	Autumn
0	77	0	0	22.2222	0.97	0.88	42.4	2.21	10.92	6.4	49	280	0	0	2	Autumn
0	79	1	0	22.6757	0.97	0.86	43.7	2.25	9.06	9.06	37	261	0	0	1	Spring
1	85	0	0	22.1453	0.97	0.82	44.4	2.23	12.11	12.11	69	366	0	0	2	Summer
0	58	0	0	21.0828	0.97	0.79	40.3	2.04	12.21	12.21	94	298	0	0	3	Summer
0	78	0	0	22.6757	0.97	0.63	39.6	2.12	18.59	18.59	97	224	0	0	2	Summer
1	75	1	0	27.6361	0.97	0.61	42.9	2.33	9.58	9.58	51	287	0	0	2	Winter
0	70	0	0	27.0552	0.97	0.53	41.5	2.11	11.19	11.19	62	257	0	0	2	Spring
0	56	0	0	22.2222	0.96	1.5	37.3	2.29	9.4	9.4	65	282	0	0	3	Summer
1	60	0	0	25.3906	0.96	1.48	39.9	2.3	11.08	11.08	62	195	1	1	2	Autumn
0	82	0	0	22.3543	0.96	1.47	41.7	2.3	15.6	15.6	85	403	0	0	2	Summer
0	67	1	0	29.2969	0.96	1.45	42.6	2.38	8.92	8.92	38	331	0	0	2	Autumn
0	80	0	0	25.3906	0.96	1.44	48.2	2.37	18.96	18.96	96	319	0	0	2	Winter
0	50	0	0	25.3906	0.96	1.37	41.8	2.14	8.38	8.38	64	257	0	0	2	Spring
0	62	0	0	24.1288	0.96	1.35	45.5	2.29	14.87	14.87	45	181	0	0	2	Spring
0	73	0	0	24.2439	0.96	1.33	44.6	2.33	8.66	8.66	63	329	0	0	2	Spring
1	81	0	0	22.6003	0.96	1.3	46.3	2.37	9.37	9.37	75	335	0	0	2	Autumn
0	97	0	0	21.2279	0.96	1.3	39.8	2.08	7.35	7.35	61	210	0	0	1	Summer
0	87	0	0	17.7778	0.96	1.29	40.1	2.22	8.33	3.7	49	201	0	0	3	Summer
0	73	1	0	24.2188	0.96	1.28	45.6	2.28	38.94	38.94	77	340	0	0	3	Autumn
1	56	0	0	23.1405	0.96	1.28	39.8	2.24	9.7	9.7	55	219	0	0	2	Summer
1	77	0	0	17.301	0.96	1.27	20.9	2.14	12.36	12.36	73	243	0	0	2	Spring
0	63	0	0	23.0469	0.96	1.26	29.1	1.98	18.87	18.87	114	309	0	0	2	Summer
0	59	0	1	22.0604	0.96	1.26	41.7	2.3	6.95	6.95	63	299	0	0	3	Winter
0	60	0	0	19.5717	0.96	1.24	44.6	2.38	17.15	17.15	81	431	0	0	2	Summer
0	82	0	0	20	0.96	1.23	52.2	2.52	8.57	8.57	64	278	0	0	2	Winter
1	85	0	0	23.9188	0.96	1.23	41.8	2.36	8.21	8.21	59	188	0	0	2	Spring
0	82	0	0	26.9357	0.96	1.22	44.6	2.47	8.41	8.41	47	168	0	0	2	Autumn
0	70	0	0	33.2031	0.96	1.21	43.7	2.24	12.57	12.57	63	300	1	0	2	Spring
0	52	0	0	23.8281	0.96	1.2	38.9	2.28	34.04	34.04	130	408	0	0	2	Summer
0	84	0	0	17.7999	0.96	1.2	43.9	2.27	17.1	17.1	80	397	0	0	2	Summer
0	76	0	0	27.8876	0.96	1.19	45	2.37	9.58	9.58	72	411	0	0	2	Autumn
0	61	0	0	19.2277	0.96	1.18	43.4	2.27	9.66	3.7	57	384	0	0	3	Summer
0	67	0	0	26.4792	0.96	1.18	39.2	2.26	7.12	7.12	43	270	0	0	2	Summer
0	57	0	1	19.5312	0.96	1.18	32.5	2.16	13.98	2.2	75	237	0	0	2	Autumn
0	76	0	0	26.4792	0.96	1.18	39.8	2.31	7.53	7.53	52	229	0	0	2	Autumn
0	90	1	0	30.4935	0.96	1.17	41.1	2.36	10.91	10.91	51	442	0	0	2	Winter
0	74	0	0	20	0.96	1.17	36.6	2.19	19.27	19.27	60	215	0	0	2	Winter
0	69	0	0	21.0828	0.96	1.17	42.9	2.29	15.52	15.52	48	210	0	0	2	Summer
0	95	1	0	20	0.96	1.17	41.8	2.07	8.76	8.76	65	183	0	0	2	Autumn
0	55	0	0	27.0051	0.96	1.16	40.7	2.19	26.34	26.34	76	235	0	0	1	Autumn
0	67	0	0	24.7768	0.96	1.15	40.3	2.28	29.51	29.51	43	493	0	0	2	Summer
0	76	1	1	26.8977	0.96	1.15	36.7	2.2	10.61	10.61	54	111	0	0	2	Autumn
1	50	0	0	26.7229	0.96	1.14	44.8	2.32	12.06	6.7	43	273	1	1	2	Summer
1	74	0	0	18.2563	0.96	1.13	39.6	2.17	8.7	8.7	69	373	0	0	2	Winter
0	73	1	0	29.4758	0.96	1.13	43.7	2.5	15.41	15.41	52	224	0	0	2	Autumn
1	50	0	0	22.7583	0.96	1.13	40	2.22	10.74	10.74	72	211	1	0	3	Autumn
0	91	0	0	25.3906	0.96	1.12	39.7	2.28	10.28	10.28	50	229	0	0	2	Autumn
0	57	0	0	21.0828	0.96	1.1	35.1	2.08	4.68	4.68	35	223	0	0	2	Summer
1	60	0	0	21.6713	0.96	1.08	39.8	2.08	15.99	15.99	75	306	1	0	1	Spring
1	96	0	0	23.8751	0.96	1.08	40.5	2.16	11.71	11.71	55	261	0	0	2	Summer
0	58	0	0	22.1003	0.96	1.08	42.8	2.07	33.12	33.12	63	253	0	0	3	Winter
0	68	0	0	24.1672	0.96	1.08	37.8	2.08	17.11	5.2	46	252	0	0	2	Autumn
0	63	0	0	26.0375	0.96	1.08	36.9	2.2	6.53	6.53	41	126	0	0	2	Spring
1	89	1	0	23.4375	0.96	1.07	38.2	2.19	13.23	13.23	61	355	0	0	2	Summer
1	72	1	0	17.7462	0.96	1.06	36.2	2.04	12.87	12.87	84	320	0	0	2	Autumn
0	66	0	0	27.6888	0.96	1.06	42.5	2.27	6.78	6.78	61	249	0	0	3	Summer
0	53	0	0	23.4375	0.96	1.04	40	2.22	12.21	12.21	79	303	0	0	2	Winter
0	81	0	0	24.2188	0.96	1.03	40.5	2.19	14.95	8.4	72	421	0	0	3	Spring
0	53	0	0	23.1911	0.96	1.02	41.7	2.13	20.28	20.28	73	332	0	0	3	Spring
1	58	0	0	19.5312	0.96	1.02	36.2	2.04	18.42	18.42	66	327	0	0	1	Summer
0	80	0	0	23.7812	0.96	1.01	34	2.08	8.46	8.46	51	215	0	0	2	Winter
1	83	0	0	25.0995	0.96	1	49.2	2.31	11.84	11.84	45	240	0	0	1	Spring
0	63	0	0	19.6283	0.96	0.98	41.9	2.21	11.36	11.36	84	327	0	0	2	Summer
0	80	0	0	24	0.96	0.98	43.3	2.31	17.84	17.84	43	160	0	0	2	Spring
0	65	1	0	24.8358	0.96	0.97	42.5	2.31	16.58	16.58	70	370	0	0	3	Winter
0	75	0	0	18.3785	0.96	0.97	37	2.14	10.41	10.41	82	262	0	0	1	Spring
0	78	0	0	20	0.96	0.95	40.8	2.22	11.36	11.36	55	369	0	0	2	Autumn
0	58	0	0	22.5069	0.96	0.95	32.6	2.15	14.1	14.1	77	320	0	0	2	Winter
0	58	0	0	21.4844	0.96	0.95	37.4	2.01	6.96	6.96	62	196	0	0	3	Spring
0	62	0	0	23.4375	0.96	0.94	44.2	2.33	7.79	7.79	58	290	0	0	3	Spring
0	80	0	0	30.8185	0.96	0.94	40.9	2.2	7.18	5.5	27	124	0	0	2	Summer
0	55	0	0	23.3726	0.96	0.93	43	2.36	19.74	19.74	50	218	0	0	3	Winter
0	66	1	0	24.4646	0.96	0.91	40.9	2.16	17.84	17.84	59	273	0	0	2	Summer
0	62	0	0	25.3906	0.96	0.91	43	2.3	2.26	2.26	44	213	0	0	3	Winter
0	75	0	0	28.5354	0.96	0.91	36.2	1.98	8.21	8.21	59	160	0	0	2	Spring
0	83	0	0	22.2222	0.96	0.89	39.6	2.3	9.74	9.74	76	401	0	0	3	Winter
0	55	0	0	24.9108	0.96	0.87	37.5	2.06	13.28	13.28	45	129	0	0	4	Spring
1	75	0	0	22.3081	0.96	0.84	38.1	2.2	6.13	6.13	64	322	0	0	2	Spring
0	85	1	0	17.5431	0.96	0.74	39.3	2.27	19.89	19.89	70	303	0	0	2	Winter
0	72	0	0	27.3438	0.96	0.69	46.7	2.19	15.95	15.95	56	316	0	0	2	Autumn
0	55	0	0	23.4375	0.95	1.47	29.5	2.05	15.06	15.06	146	373	0	0	2	Summer
1	88	0	0	20.0692	0.95	1.39	42.1	2.25	14.32	14.32	55	203	0	0	2	Spring
0	65	0	0	20.0288	0.95	1.34	41.4	2.29	5.97	5.97	64	477	0	0	3	Summer
0	81	1	0	26.1069	0.95	1.34	40	2.09	13.41	13.41	84	378	0	0	2	Summer
0	87	1	0	23.3056	0.95	1.32	40.3	2.26	10.8	10.8	53	349	0	0	2	Winter
0	69	0	0	24.8889	0.95	1.32	42.1	2.23	9.82	9.82	53	270	0	0	2	Winter
0	59	1	0	23.7332	0.95	1.28	48	2.31	18.67	18.67	59	247	0	0	1	Summer
0	76	0	0	23.5304	0.95	1.24	50.3	2.61	25.49	25.49	176	780	0	0	2	Spring
0	80	0	0	22.8624	0.95	1.24	44.7	2.28	21.74	21.74	68	425	0	0	2	Autumn
1	61	1	0	23.3067	0.95	1.24	37.7	2.3	12.09	12.09	55	292	1	1	2	Spring
0	55	0	0	24.4444	0.95	1.24	44.5	2.24	10.33	10.33	48	232	0	0	2	Autumn
0	67	0	0	25.3906	0.95	1.23	37.4	2.08	44.35	44.35	71	294	0	0	3	Spring
0	77	0	0	20	0.95	1.23	39.2	2.17	11.06	11.06	52	247	0	0	2	Spring
1	56	0	0	17.301	0.95	1.22	39.6	2.23	19.24	19.24	43	379	1	0	2	Autumn
0	68	0	0	20.0288	0.95	1.22	40.9	2.27	4.49	4.49	31	234	0	0	3	Spring
1	77	0	0	23.8751	0.95	1.22	37.9	2.13	11.82	11.82	55	222	0	0	2	Autumn
0	60	0	0	25.8065	0.95	1.21	40	2.31	7.3	7.3	53	274	0	0	3	Autumn
1	76	0	0	28.9062	0.95	1.21	39.5	2.14	14.11	4.3	46	221	0	0	1	Summer
0	84	0	0	20.3125	0.95	1.21	32.8	2.08	16.11	16.11	79	148	0	0	2	Spring
0	81	1	1	20.202	0.95	1.19	36.2	2.01	9.36	9.36	36	191	0	0	3	Winter
1	83	0	0	20.5688	0.95	1.18	37.5	2.18	10.33	10.33	61	313	0	0	2	Winter
1	62	0	0	22.6562	0.95	1.18	43.7	2.18	7.92	7.92	57	295	0	0	2	Spring
1	81	0	0	21.9671	0.95	1.17	47.6	2.29	14.82	14.82	74	492	0	0	3	Winter
0	72	0	0	25	0.95	1.16	40.7	2.24	7.55	7.55	54	246	0	0	2	Autumn
0	81	0	0	24.6548	0.95	1.15	47.3	2.1	16.97	16.97	100	380	0	0	1	Summer
1	59	0	0	25.9107	0.95	1.15	40.1	2.31	11.18	11.18	44	349	0	0	3	Winter
0	87	1	0	20.7756	0.95	1.15	44.1	2.42	13.54	13.54	50	241	0	0	2	Winter
0	68	0	0	24.6711	0.95	1.15	39.2	2.14	6.87	6.87	43	196	0	0	3	Summer
0	66	0	0	25.3906	0.95	1.15	29.5	2.16	20.2	20.2	100	188	0	0	2	Autumn
0	81	1	0	21.4031	0.95	1.14	44	2.44	11.91	11.91	67	226	0	0	2	Spring
0	64	0	0	19.1406	0.95	1.13	43.1	2.18	14.56	14.56	63	398	0	1	2	Spring
0	65	0	0	20.202	0.95	1.12	39.4	2.21	16.19	16.19	50	289	0	0	2	Spring
0	71	1	0	22.3674	0.95	1.12	40.5	2.28	8.12	8.12	48	253	0	0	2	Autumn
1	87	0	0	20.202	0.95	1.11	41.1	2.21	16.54	16.54	68	330	0	0	2	Winter
0	57	0	0	22.8624	0.95	1.1	37.2	2.04	10.68	6.7	64	280	0	0	2	Autumn
0	60	0	0	25.6312	0.95	1.09	38.8	2.31	10.63	10.63	55	309	0	0	1	Winter
0	72	0	0	25.2174	0.95	1.08	44.3	2.35	11.51	11.51	74	366	0	0	2	Autumn
0	70	0	0	23.4375	0.95	1.08	42.1	2.23	12.23	5.2	70	334	0	0	2	Winter
0	63	0	0	30.0433	0.95	1.08	38.2	2.13	8.45	8.45	49	288	0	0	2	Summer
1	59	0	0	22.0386	0.95	1.08	45	2.14	8.99	8.99	66	245	1	0	1	Summer
0	71	0	0	23.4375	0.95	1.08	41	2.24	10.5	10.5	77	234	0	0	3	Winter
0	86	1	1	24.0346	0.95	1.05	39.8	2.23	10.31	10.31	50	291	0	0	3	Spring
0	90	0	0	14.5682	0.95	1.05	43.1	2.14	20.57	20.57	60	267	0	0	3	Autumn
1	74	0	0	25.5661	0.95	1.04	42.1	2.36	8.47	8.47	36	212	0	1	2	Spring
1	80	0	0	25.7117	0.95	1.03	38.9	2.14	41.29	41.29	161	434	0	0	2	Spring
0	69	0	0	20.7031	0.95	1.03	40.3	2.11	12.96	12.96	76	355	0	0	3	Winter
1	69	0	0	24.977	0.95	1.03	38.8	2.15	18.7	18.7	48	219	0	1	3	Autumn
1	68	0	0	23.4375	0.95	1.02	40.1	2.09	78.72	78.72	75	416	0	0	2	Summer
0	63	0	0	20.0777	0.95	1.02	39.8	2.17	20.55	20.55	60	230	0	0	2	Spring
0	70	0	0	19.8178	0.95	1	35.5	2.19	18.15	18.15	80	247	0	0	3	Winter
1	77	0	0	22.0317	0.95	1	41.5	2.05	8.51	5.9	72	184	0	0	1	Spring
1	67	0	0	22.4766	0.95	0.99	45.7	2.29	13.91	13.91	47	267	0	0	2	Spring
0	67	1	0	26.6667	0.95	0.98	44.1	2.37	14.39	14.39	63	331	0	0	2	Autumn
0	65	0	0	22.4323	0.95	0.98	44	2.29	9.97	9.97	58	326	0	0	3	Autumn
0	69	0	0	18.6667	0.95	0.98	38.1	2.02	5.04	5.04	48	305	0	0	2	Summer
0	93	1	0	17.5781	0.95	0.98	43.2	2.27	18.15	9.1	43	161	0	0	2	Autumn
0	65	0	0	22.4323	0.95	0.97	44.6	2.2	13.62	13.62	78	315	0	0	2	Summer
0	79	1	0	23.8728	0.95	0.97	35.1	2.16	9.9	9.9	103	290	0	0	2	Autumn
0	82	1	0	18.6667	0.95	0.95	39.4	2.12	42.92	42.92	66	298	0	0	3	Autumn
1	66	0	0	25.0399	0.95	0.92	38	2.03	24.08	24.08	59	204	0	0	3	Summer
0	66	0	0	16.6493	0.95	0.92	42.9	2.22	8.37	8.37	44	194	0	0	2	Winter
0	67	0	0	25.711	0.95	0.91	38.5	2.06	18.26	18.26	220	486	0	0	2	Spring
0	64	0	0	23.7332	0.95	0.91	48.6	2.34	15.12	15.12	42	193	0	0	2	Summer
0	70	0	0	24.4444	0.95	0.9	37.8	2.15	6.12	6.12	57	204	0	0	2	Winter
0	81	0	0	20.8117	0.95	0.89	41.1	2.04	15.33	15.33	89	224	0	0	2	Winter
0	77	0	0	22.2222	0.95	0.88	43.9	2.4	11.59	11.59	51	258	0	0	3	Summer
0	72	0	0	25.2241	0.95	0.87	39.7	2.31	15.84	15.84	62	335	0	0	2	Autumn
0	55	0	0	26.4855	0.95	0.86	32.8	2.13	19.52	19.52	59	251	0	0	3	Spring
0	67	0	0	20.8889	0.95	0.85	39.4	2.17	10.62	10.62	74	224	0	0	2	Autumn
0	68	0	0	22.5827	0.95	0.82	47.1	2.35	12.13	12.13	61	361	0	0	2	Autumn
0	62	0	0	21.875	0.95	0.79	49.4	2.41	14.19	14.19	71	487	0	0	2	Spring
0	74	0	0	23.2335	0.95	0.74	44.3	2.42	9.53	9.53	49	285	0	0	2	Spring
0	80	0	0	24.974	0.95	0.73	38.1	2.15	11.25	11.25	60	335	0	0	2	Winter
0	58	0	0	28.1969	0.95	0.67	43.7	2.21	10.41	10.41	37	421	0	0	1	Winter
1	74	0	0	26.7229	0.95	0.66	30.9	1.96	21.99	21.99	72	420	0	0	2	Summer
0	72	0	0	24.7676	0.95	0.63	42	2.22	21.46	21.46	75	353	0	0	3	Winter
0	66	0	0	22.8928	0.95	0.48	42	2.26	72.34	72.34	79	236	0	0	2	Spring
0	71	0	0	24.6094	0.95	0.41	42.7	2.24	11.46	11.46	53	235	0	0	2	Autumn
0	55	0	0	21.875	0.94	1.6	40.6	2.01	14.83	14.83	46	144	0	0	2	Autumn
0	67	0	0	21.875	0.94	1.49	38.7	2.31	14.81	14.81	90	423	0	0	3	Spring
0	67	0	0	20.3159	0.94	1.47	39.9	2.24	9.08	9.08	48	299	0	0	2	Spring
0	57	0	0	20.5499	0.94	1.42	39.9	2.18	10.14	10.14	42	305	0	0	2	Spring
0	54	0	0	25.6312	0.94	1.37	48.1	2.44	21.17	21.17	60	422	0	0	2	Spring
0	72	0	0	21.9289	0.94	1.37	43.2	2.43	8.29	8.29	44	236	0	0	2	Winter
0	74	0	0	25.6837	0.94	1.37	39.4	2.16	11.83	11.83	42	198	0	0	2	Autumn
0	55	0	0	22.8329	0.94	1.34	38.5	2.22	17.75	17.75	60	273	0	0	2	Spring
0	70	0	1	25.5661	0.94	1.33	43.9	2.3	17.69	17.69	62	275	0	0	2	Summer
0	88	0	0	22.6003	0.94	1.33	38	2.09	23.89	23.89	48	264	0	0	3	Winter
0	54	0	0	25.3906	0.94	1.33	39.7	2.18	14.9	14.9	56	261	0	0	2	Summer
1	60	0	0	18.3594	0.94	1.32	37.5	2.11	7.37	7.37	43	257	0	0	2	Winter
1	66	0	0	22.5896	0.94	1.31	46.2	2.32	7.73	7.73	45	263	0	0	2	Summer
0	66	0	0	23.4375	0.94	1.3	42.8	2.44	8.8	3.1	65	280	0	0	3	Autumn
0	71	0	0	24.0346	0.94	1.26	39.3	2.27	16.66	16.66	73	416	0	0	1	Summer
0	68	0	0	23.7332	0.94	1.25	37.1	2	11.23	11.23	63	328	0	0	1	Summer
0	67	1	0	24.6711	0.94	1.24	38.6	2.25	8.41	8.41	61	239	0	0	2	Winter
0	74	1	0	19.2277	0.94	1.23	44.9	2.49	13.37	6.2	57	287	0	0	3	Autumn
1	57	0	0	21.2585	0.94	1.21	37.6	2.29	10.67	10.67	52	248	1	0	2	Spring
0	86	1	0	29.3333	0.94	1.2	38.4	2.19	33.2	33.2	57	231	0	0	2	Winter
0	78	0	0	19.5312	0.94	1.2	39.1	2.32	9.22	9.22	69	184	0	0	3	Summer
0	68	0	0	20.4294	0.94	1.19	34.3	2.22	13.79	13.79	59	299	0	0	2	Autumn
1	67	0	1	26.3465	0.94	1.19	41.1	2.35	13.27	13.27	60	299	0	0	2	Summer
0	68	0	0	24.3418	0.94	1.18	40.8	2.15	24.24	24.24	55	270	0	0	2	Spring
0	69	0	0	32.311	0.94	1.17	42.2	2.22	10.64	10.64	40	244	0	0	2	Winter
0	66	0	0	22.9398	0.94	1.16	36.8	2.25	16.82	16.82	49	330	0	0	3	Winter
0	67	0	0	27.2932	0.94	1.16	44.1	2.17	5.94	5.94	72	197	0	0	2	Autumn
0	83	0	0	19.91	0.94	1.16	37.4	2.21	14.09	14.09	49	180	0	0	3	Autumn
1	83	1	0	21.9671	0.94	1.13	37.4	2.11	12.12	12.12	65	258	0	0	2	Spring
0	72	0	0	19.9594	0.94	1.13	37	2.09	11.09	11.09	44	248	0	0	3	Spring
1	81	0	0	29.6665	0.94	1.12	42.4	2.27	8.42	8.42	47	282	0	0	3	Autumn
0	59	0	0	22.3757	0.94	1.12	43.3	2.23	9.86	9.86	61	277	0	0	3	Autumn
0	62	0	0	23.833	0.94	1.11	41.4	2.35	11.39	11.39	68	237	0	0	1	Winter
1	51	0	0	21.2585	0.94	1.11	41.6	2.23	6.22	6.22	50	185	0	0	2	Autumn
0	71	0	1	25.3516	0.94	1.11	43.7	2.11	10.76	10.76	57	162	0	0	1	Autumn
1	71	0	0	23.03	0.94	1.1	37.9	2.15	12.63	12.63	61	359	0	0	2	Autumn
0	79	0	0	22.8928	0.94	1.1	43.7	2.27	10.49	10.49	43	267	0	0	3	Winter
1	80	1	0	21.4844	0.94	1.09	40.5	2.23	12.09	12.09	59	236	1	1	2	Summer
0	54	0	0	25.6369	0.94	1.09	42	2.27	11.16	11.16	61	222	0	0	2	Winter
0	87	0	0	16.1712	0.94	1.08	40.3	2.18	7.73	7.73	49	266	0	0	2	Spring
0	87	1	0	23.8054	0.94	1.08	41.9	2.3	19.27	19.27	53	264	0	0	2	Spring
0	80	0	0	26.2222	0.94	1.08	40.3	2.17	12.56	12.56	53	225	0	0	2	Autumn
1	63	0	0	20.83	0.94	1.07	40.7	2.25	11.26	11.26	80	244	1	0	3	Winter
1	51	0	0	27.6646	0.94	1.07	31.7	2.12	8.94	8.94	67	174	0	0	3	Summer
1	59	0	0	20.7612	0.94	1.05	36.7	2.04	8.08	8.08	50	295	0	0	2	Spring
0	68	1	0	20.7756	0.94	1.05	43.1	2.31	10.56	10.56	41	250	0	0	3	Summer
0	54	0	0	21.4844	0.94	1.05	38.9	2.19	10.53	10.53	70	239	0	0	2	Winter
0	60	0	0	21.9261	0.94	1.04	46.3	2.23	18.48	18.48	66	261	0	0	2	Autumn
0	60	0	0	24.2188	0.94	1.04	39.5	2.13	16.01	16.01	53	189	0	0	1	Summer
0	71	0	1	20.4294	0.94	1.04	35	2.07	9.49	9.49	39	131	0	0	2	Winter
1	70	0	0	21.2585	0.94	1.03	35.6	2.39	9.1	9.1	56	190	0	0	2	Spring
1	80	0	1	19.487	0.94	1.03	39.5	2.13	8.91	8.91	41	171	0	0	2	Spring
0	54	0	0	27.3438	0.94	1.02	45.4	2.28	35.23	35.23	90	447	0	0	2	Autumn
0	52	0	0	27.3438	0.94	1.02	31.9	1.85	12.64	7	58	343	0	0	2	Autumn
1	77	0	0	20.3125	0.94	1.02	39.4	2.15	9.16	9.16	38	137	0	0	2	Summer
0	81	0	0	21.0856	0.94	1.01	41.5	2.19	12.67	12.67	41	218	0	0	2	Winter
0	68	1	1	18.7305	0.94	1.01	36.2	2.01	10.41	10.41	42	176	0	0	3	Winter
0	67	0	0	17.4747	0.94	1	35.7	2.11	14.36	5.3	82	378	0	0	2	Winter
1	83	0	1	22.7732	0.94	1	38.6	2.22	10.76	10.76	81	289	0	0	2	Autumn
1	55	0	0	23.03	0.94	0.99	32.1	2.07	20.54	20.54	101	288	1	1	2	Winter
0	78	0	0	18.7328	0.94	0.99	36.8	2.12	17.24	17.24	79	248	0	0	2	Winter
0	65	0	0	22.0317	0.94	0.98	42.9	2.35	13.29	13.29	57	372	0	0	2	Summer
1	78	1	0	21.6573	0.94	0.98	39.7	2.16	13.08	13.08	60	251	0	0	2	Winter
0	50	0	0	30.8594	0.94	0.97	39.1	2.08	6.57	6.57	43	183	0	0	2	Autumn
0	64	0	0	24.6548	0.94	0.96	44.4	2.28	20.95	20.95	57	440	0	0	2	Autumn
0	73	0	0	22.8928	0.94	0.96	40.1	2.13	9.34	9.34	73	329	0	0	3	Summer
0	68	0	0	17.5781	0.94	0.96	44.3	2.25	16.12	16.12	81	256	0	0	2	Spring
0	77	0	0	22.8269	0.94	0.96	43.3	2.39	13.61	13.61	63	188	0	0	2	Autumn
1	56	0	0	20.4467	0.94	0.96	41.9	2.19	9.5	9.5	42	170	0	0	2	Spring
1	93	0	0	17.9931	0.94	0.95	41	2.13	8.66	8.66	48	159	0	0	2	Autumn
0	69	0	0	20.7756	0.94	0.94	35.3	2.18	15.36	3.4	51	241	0	0	2	Summer
1	70	0	0	20.9366	0.94	0.93	40.1	2.21	8.61	3.7	46	202	0	0	2	Autumn
0	83	0	0	21.0007	0.94	0.92	41	2.3	18.46	18.46	72	481	0	0	3	Winter
0	83	0	0	24.3007	0.94	0.91	42.6	2.11	17.82	17.82	40	260	0	0	1	Spring
0	81	1	0	28	0.94	0.9	41.1	2.37	9.11	9.11	64	224	0	0	2	Winter
0	73	0	0	20.8117	0.94	0.9	43.8	2.1	19.84	19.84	43	164	0	0	3	Spring
1	72	0	0	22.7183	0.94	0.87	42.6	2.29	13.6	13.6	59	285	0	0	4	Spring
1	56	0	0	20.7008	0.94	0.87	38.3	2.17	9.63	2.9	32	163	0	0	1	Autumn
0	73	0	1	21.9076	0.94	0.83	33.3	2	17.03	17.03	76	307	0	0	2	Spring
0	57	0	0	24	0.94	0.8	38.3	2.18	7.01	7.01	65	184	0	0	3	Spring
1	89	0	0	19.0311	0.94	0.79	39.5	2.19	8.38	8.38	65	267	0	0	2	Summer
0	59	0	0	23.0222	0.94	0.76	39	1.99	7.2	7.2	65	299	0	0	1	Summer
0	63	0	0	20.4444	0.94	0.71	45.4	2.16	12.27	12.27	52	371	0	0	2	Summer
0	83	1	0	21.7438	0.94	0.71	46.1	2.22	15.49	15.49	58	342	0	0	2	Winter
1	68	0	0	19.6506	0.94	0.7	43.1	2.16	10.01	10.01	49	258	0	0	2	Spring
0	51	0	0	25.3906	0.93	1.54	41	2.28	17.29	17.29	62	138	0	0	2	Winter
0	59	0	0	27.1203	0.93	1.51	43.4	2.31	10.41	10.41	64	202	0	0	2	Autumn
1	79	0	0	23.03	0.93	1.49	40.8	1.81	19.54	3.2	46	238	0	0	3	Summer
0	81	1	0	21.7738	0.93	1.4	40.1	2.22	10.64	10.64	40	219	0	0	2	Spring
0	75	0	0	27.7662	0.93	1.33	42.7	2.08	13.48	13.48	36	311	0	0	2	Winter
0	60	0	0	17.2248	0.93	1.27	43.5	2.25	11.3	11.3	77	394	0	0	3	Summer
0	79	0	0	18.026	0.93	1.27	36.4	2.3	9.77	9.77	66	272	0	0	2	Spring
0	55	0	0	24.8777	0.93	1.27	43.2	2.3	10.33	10.33	51	198	0	0	2	Autumn
0	67	0	0	23.4375	0.93	1.25	38.3	2.41	15.63	15.63	80	293	0	0	3	Autumn
1	60	0	0	23.03	0.93	1.25	44.9	2.37	8.27	8.27	53	256	0	0	2	Spring
0	73	0	0	25.0657	0.93	1.23	39.5	2.29	23.17	23.17	72	288	0	0	2	Spring
0	55	0	0	22.0317	0.93	1.22	38.9	2.12	9.18	9.18	42	137	0	0	2	Autumn
0	53	0	0	26.0349	0.93	1.21	46.8	2.38	7.9	7.9	54	406	0	0	2	Autumn
0	55	0	0	19.1746	0.93	1.21	44.1	2.45	11.61	11.61	61	373	0	0	1	Winter
1	78	0	0	27.2509	0.93	1.2	40.9	2.21	14.61	4.2	33	189	0	0	1	Autumn
0	64	0	0	18.75	0.93	1.2	35.9	2.17	10.66	10.66	64	156	0	0	2	Autumn
0	55	0	0	30.4272	0.93	1.19	35.2	2.07	19.04	19.04	96	501	0	0	2	Summer
1	60	0	0	23.03	0.93	1.18	38.4	2.04	10.69	8.7	56	355	0	0	2	Summer
0	64	0	0	22.3133	0.93	1.18	47.3	2.3	12.43	12.43	67	308	0	0	1	Winter
1	61	0	0	25.3906	0.93	1.16	39.8	2.3	12.25	12.25	75	316	1	1	3	Summer
1	78	0	0	20.7168	0.93	1.15	45.2	2.31	8.15	8.15	56	527	0	0	2	Winter
0	88	0	0	23.5556	0.93	1.15	40.8	2.1	15.09	15.09	46	229	0	0	2	Autumn
0	65	0	0	29.3848	0.93	1.14	39.6	2.33	6.96	6.96	43	333	0	0	3	Autumn
1	69	0	0	27.3438	0.93	1.13	42.7	2.28	7.68	7.68	53	329	0	0	2	Summer
1	81	0	0	21.2766	0.93	1.12	42.8	2.32	9.77	9.77	51	299	0	0	2	Winter
0	65	1	0	24.8889	0.93	1.12	44.3	2.35	9.63	9.63	45	236	0	0	3	Spring
0	69	0	0	25.7778	0.93	1.12	43.6	2.26	10.72	10.72	56	159	0	0	2	Summer
0	71	0	0	25.2363	0.93	1.12	38.3	2.2	10.78	10.78	48	153	0	0	2	Autumn
0	64	0	0	22.0386	0.93	1.1	38.6	2.17	23.94	23.94	99	268	0	0	1	Summer
0	67	0	0	26.5983	0.93	1.1	39	2.29	7.42	7.42	59	213	0	0	2	Summer
0	54	0	0	24.8777	0.93	1.09	40.5	2.16	8.48	8.48	74	431	0	0	2	Summer
0	63	0	0	24.8016	0.93	1.09	46.7	2.46	15.6	15.6	74	321	0	0	2	Summer
0	55	0	0	21.738	0.93	1.09	45	2.37	7.26	7.26	41	249	0	0	2	Autumn
0	71	0	0	18.7305	0.93	1.09	43.9	2.27	17.35	17.35	35	234	0	0	2	Autumn
1	85	1	0	24.3141	0.93	1.09	42.4	2.18	40.82	40.82	45	212	0	0	2	Autumn
0	71	0	0	27.5873	0.93	1.09	35.6	2.09	14.27	5.1	60	209	0	0	2	Spring
0	63	0	0	23.4375	0.93	1.08	36.8	2.2	11.6	11.6	74	393	0	0	2	Spring
0	93	0	0	21.4031	0.93	1.08	38.7	2.26	10.51	10.51	67	256	0	0	2	Summer
1	84	1	0	17.301	0.93	1.08	37.7	2.08	7.33	7.33	56	128	0	0	2	Autumn
0	83	0	0	24.4444	0.93	1.07	44.5	2.27	15.3	15.3	46	201	0	0	2	Winter
0	68	0	0	26.1427	0.93	1.06	40.6	2.26	7.97	2.4	56	457	0	0	2	Autumn
0	57	0	0	24.5089	0.93	1.06	42.1	2.25	14.32	14.32	59	337	0	0	3	Autumn
0	69	0	0	25.204	0.93	1.06	38.2	2.24	15.56	15.56	55	298	0	0	3	Winter
1	61	0	0	19.7232	0.93	1.06	38.5	2.09	11.29	4.2	53	238	0	0	2	Summer
0	55	0	0	22.0317	0.93	1.05	36.7	2.12	8.95	8.95	72	351	0	0	3	Spring
0	58	0	0	24.0346	0.93	1.05	41.3	2.1	10.21	10.21	68	217	0	0	3	Winter
0	71	0	0	20.4294	0.93	1.05	38.9	2.31	8.91	8.91	67	208	0	0	3	Autumn
0	57	0	0	26.7094	0.93	1.05	39.5	2.13	19.11	19.11	60	166	0	0	2	Winter
0	63	0	0	23.634	0.93	1.01	41.1	2.13	8.51	8.51	37	231	0	0	2	Summer
1	72	1	0	25.3906	0.93	1	44.4	2.23	24.5	24.5	78	314	0	0	3	Spring
0	87	0	0	19.5312	0.93	1	36.7	2.07	74.47	74.47	28	135	0	0	2	Winter
0	53	0	0	21.83	0.93	0.99	40.4	2.16	8.88	8.88	42	247	0	0	2	Autumn
0	86	0	0	22.7233	0.93	0.98	37.7	2.27	2.75	2.75	47	193	0	0	1	Autumn
0	62	0	0	20.83	0.93	0.96	38.8	2.19	16.48	16.48	75	521	0	0	3	Autumn
1	84	1	0	23.2446	0.93	0.95	39.6	2.26	6.93	6.93	67	252	0	0	3	Spring
0	79	0	0	23.8519	0.93	0.93	38.6	2.09	11.62	8.1	78	239	0	0	1	Winter
0	63	0	0	26.5625	0.93	0.93	36	2.04	6.59	6.59	56	237	0	0	2	Winter
0	75	1	0	25.3333	0.93	0.91	39.7	2.2	9.7	9.7	64	391	0	0	3	Winter
0	77	0	0	31.1111	0.93	0.91	37.9	2.25	5.03	7.8	60	309	0	0	1	Spring
0	68	0	0	24.974	0.93	0.91	36.7	2.13	12.34	12.34	66	304	0	0	3	Autumn
0	78	1	0	18.2615	0.93	0.91	39.3	2.31	19.67	19.67	48	227	0	0	3	Spring
1	51	0	0	25.3906	0.93	0.91	37.9	2.06	14.4	14.4	38	159	1	0	1	Winter
0	51	0	0	23.0518	0.93	0.9	32.7	2.16	8.59	8.59	138	345	0	0	2	Spring
0	53	0	0	26.0375	0.93	0.88	40.1	2.22	17.08	17.08	57	268	0	0	2	Summer
0	79	1	1	26.8386	0.93	0.87	36.2	1.95	25.03	25.03	59	247	0	0	1	Summer
1	86	0	0	18.9745	0.93	0.87	34.8	2.17	10.68	10.68	59	223	0	0	2	Winter
0	70	0	0	17.7778	0.93	0.86	38.8	2.22	30.44	30.44	75	499	0	0	2	Spring
0	52	0	0	22.8928	0.93	0.86	32.4	2.2	11.31	11.31	42	226	0	0	2	Summer
0	93	0	0	20.7756	0.93	0.83	44.5	2.31	24.53	24.53	66	393	0	0	3	Spring
1	94	0	0	20.8117	0.93	0.83	40.7	2.14	23.7	23.7	72	237	0	0	2	Autumn
0	71	1	0	23.1111	0.93	0.82	37.9	1.99	6.67	6.67	120	385	0	0	2	Summer
0	67	0	0	24.4444	0.93	0.76	38	2	10.48	10.48	38	154	0	0	3	Spring
0	54	0	0	21.4844	0.93	0.73	41.4	2.31	46.21	46.21	86	420	0	0	3	Autumn
0	55	0	0	23.4375	0.93	0.7	33.3	1.93	11.91	11.91	62	265	0	0	2	Summer
0	73	0	0	24.7676	0.93	0.67	36.9	2.03	14.03	14.03	31	187	0	0	2	Winter
1	68	0	0	22.4059	0.92	1.69	41	2.39	14.09	14.09	40	232	0	0	2	Winter
1	83	1	0	25.8166	0.92	1.61	37.2	2.31	15.85	15.85	58	307	0	0	2	Winter
0	65	0	0	28.0404	0.92	1.58	38.9	2.16	20.12	20.12	105	409	0	0	3	Summer
1	75	1	0	24.3418	0.92	1.58	41.3	2.36	16.33	16.33	45	244	0	0	3	Autumn
1	59	0	0	22.9481	0.92	1.57	42.8	2.23	14.09	14.09	74	320	0	0	2	Summer
0	84	0	0	17.7778	0.92	1.5	41	2.38	11.01	1.5	58	394	0	0	2	Winter
0	84	1	0	24.0346	0.92	1.48	41.7	2.21	12.65	12.65	90	267	0	0	3	Summer
0	69	0	0	26.0375	0.92	1.44	38.1	2.14	7.86	7.86	57	317	0	0	2	Winter
0	61	0	0	25.0762	0.92	1.42	41.5	2.28	15.23	15.23	92	538	0	0	3	Spring
0	82	0	0	21.2084	0.92	1.37	43.2	2.44	12.16	12.16	53	275	0	0	3	Winter
0	74	0	0	24.0346	0.92	1.36	40.6	2.36	18.15	18.15	82	269	0	0	3	Spring
1	68	0	0	19.5312	0.92	1.34	42.2	2.45	8.55	8.55	65	169	0	0	2	Spring
0	72	0	0	26.1593	0.92	1.33	39.4	2.38	10.15	4.8	41	228	0	0	2	Summer
0	75	0	0	27.8852	0.92	1.32	37.7	2.31	9.82	9.82	61	181	0	0	3	Spring
1	86	0	0	22.1453	0.92	1.3	39.2	2.22	12.9	3.6	43	280	0	0	2	Summer
1	87	0	0	17.0068	0.92	1.29	49.6	2.48	8.37	8.37	69	333	0	0	2	Autumn
0	92	0	0	14.6092	0.92	1.29	38	2.13	13.22	13.22	48	294	0	0	1	Autumn
0	81	1	0	22.6667	0.92	1.29	37.8	2.18	5.43	5.43	55	183	0	0	3	Spring
0	86	1	1	28.0404	0.92	1.26	41.2	2.27	16.25	16.25	67	263	0	0	2	Summer
1	85	0	0	21.6413	0.92	1.25	37.7	2.32	6.28	6.28	44	213	0	0	3	Winter
0	60	0	0	20.2848	0.92	1.24	43	2.26	11.73	11.73	59	467	0	0	2	Winter
0	78	1	0	21.4844	0.92	1.21	35.7	2.08	13.15	13.15	89	332	0	0	3	Winter
0	68	0	0	26.5731	0.92	1.21	40.6	2.08	12.98	12.98	64	176	0	0	2	Autumn
1	65	0	0	21.5139	0.92	1.2	43.6	2.41	14.72	14.72	58	443	0	0	2	Autumn
1	75	0	0	20.7612	0.92	1.19	45.8	2.44	12.33	12.33	74	260	0	0	2	Spring
0	78	0	0	22.2222	0.92	1.18	43.1	2.29	8.52	8.52	62	324	0	0	2	Summer
0	78	0	0	18.2615	0.92	1.18	41.8	2.31	15.41	15.41	47	241	0	0	3	Winter
1	73	0	0	23.1385	0.92	1.16	36.4	2.21	15.16	15.16	58	414	0	1	1	Winter
0	91	1	0	22.2222	0.92	1.15	36.8	2.11	13.53	13.53	55	330	0	0	3	Autumn
0	68	0	0	23.1911	0.92	1.15	43.2	2.22	10.71	10.71	54	293	0	0	2	Winter
0	58	0	0	22.6003	0.92	1.15	35.5	2.23	10.53	10.53	99	277	0	0	2	Summer
0	74	0	0	17.3469	0.92	1.15	39.4	2.21	5.9	5.9	44	266	0	0	2	Spring
0	93	0	0	16	0.92	1.14	38.6	2.23	5.19	5.19	42	165	0	0	2	Winter
0	81	0	0	29.5918	0.92	1.13	44.2	2.32	15.03	15.03	47	372	0	0	2	Summer
0	52	0	0	25.1096	0.92	1.13	40.6	2.25	9.46	9.46	60	244	0	0	2	Winter
1	65	0	0	20.4294	0.92	1.13	35.4	2.15	12.41	12.41	51	119	0	0	2	Summer
0	72	0	0	25.2363	0.92	1.12	43.3	2.35	10.94	10.94	76	379	0	0	3	Summer
1	80	1	0	17.5781	0.92	1.12	39.1	2.23	13.4	13.4	52	241	0	0	2	Autumn
0	79	0	0	29.2969	0.92	1.12	39	2.28	9.09	9.09	63	195	0	0	2	Autumn
0	84	1	0	26.6667	0.92	1.11	41.5	2.16	30.07	30.07	62	304	0	0	3	Summer
0	75	0	0	23.6295	0.92	1.11	44.4	2.31	8.8	8.8	46	265	0	0	1	Summer
0	53	0	0	21.3675	0.92	1.11	47.1	2.32	16.74	16.74	44	196	0	0	2	Summer
0	66	0	0	25.9695	0.92	1.1	38.2	2.24	20.04	20.04	58	284	0	0	2	Winter
1	83	0	0	17.9391	0.92	1.1	40.2	2.11	9.61	9.61	57	204	0	0	1	Summer
0	76	0	0	23.4566	0.92	1.09	40.8	2.4	21.07	21.07	92	454	0	0	2	Summer
0	74	0	0	24.974	0.92	1.09	42.4	2.24	13.59	13.59	55	366	0	0	2	Winter
0	69	0	0	24.974	0.92	1.09	41.1	2.35	11.05	11.05	76	334	0	0	2	Autumn
0	82	1	0	20.2848	0.92	1.09	36.3	2.1	20.49	20.49	70	207	0	0	2	Spring
0	63	0	0	19.8347	0.92	1.08	40.3	2.17	21.7	21.7	73	474	0	0	3	Winter
0	65	1	1	26.7094	0.92	1.08	42.6	2.16	14.64	14.64	52	298	0	0	2	Autumn
0	57	0	0	24.0344	0.92	1.08	37.6	1.99	18.82	18.82	60	257	0	0	2	Autumn
0	60	0	0	28.125	0.92	1.07	40	2.18	10.66	10.66	59	243	0	0	2	Autumn
1	64	0	0	22.1367	0.92	1.05	43.2	2.25	13.43	13.43	73	406	0	0	3	Summer
1	54	0	0	23.1473	0.92	1.05	35.6	2.06	9.11	9.11	117	206	0	0	2	Summer
0	62	0	0	24.0344	0.92	1.05	41.7	2.29	11.38	11.38	57	182	0	0	2	Summer
0	84	0	0	22.8928	0.92	1.04	43.8	2.22	8.53	8.53	48	276	0	0	2	Winter
0	56	1	0	28.764	0.92	1.04	42.1	2.22	8.35	8.35	58	236	0	0	2	Summer
0	62	0	0	23.4375	0.92	1.04	39.7	2.14	22.09	22.09	82	233	0	0	2	Winter
0	53	0	0	18.9745	0.92	1.03	37.5	2.29	11.37	11.37	62	364	0	0	2	Summer
0	65	0	0	21.0938	0.92	1.03	36.1	2.06	10.26	10.26	62	291	0	0	2	Spring
0	78	0	0	21.4844	0.92	1.02	42	2.23	15.94	2.6	44	210	0	0	2	Summer
0	79	0	0	21.3675	0.92	1.01	40.7	2.18	21.54	21.54	73	359	1	0	2	Summer
1	57	0	0	25.2363	0.92	1.01	41.8	2.17	8.55	8.55	70	205	0	1	3	Winter
0	82	0	0	23.3089	0.92	0.98	39.9	2.2	9.27	9.27	43	272	0	0	2	Spring
0	53	0	0	24.4444	0.92	0.97	38	2.19	11.24	11.24	62	288	0	0	2	Summer
0	83	0	0	24.8358	0.92	0.97	39	2.2	21.94	21.94	63	246	0	0	2	Winter
0	85	0	0	22.0386	0.92	0.96	33.7	2.15	20.7	20.7	98	434	0	0	3	Spring
0	64	0	0	26.1719	0.92	0.96	38.2	2.15	11.13	11.13	67	402	0	0	3	Winter
1	66	0	0	23.7387	0.92	0.96	43	2.26	10.07	10.07	49	335	0	0	2	Spring
0	50	0	0	18.75	0.92	0.95	39.7	2.22	13.52	13.52	52	238	0	0	3	Summer
0	76	0	0	25.8876	0.92	0.94	43.3	2.22	13.9	13.9	60	185	0	0	2	Summer
0	73	0	1	27.1111	0.92	0.94	44.5	2.41	5.39	5.39	58	175	0	0	2	Summer
0	76	1	0	20.5457	0.92	0.93	45.8	2.43	8.09	8.09	70	280	0	0	2	Spring
0	73	0	0	24.5578	0.92	0.93	41.9	2.17	10.48	2	65	253	0	0	2	Summer
1	70	0	0	24.8016	0.92	0.93	41	2.17	15.05	15.05	59	217	0	0	3	Spring
0	72	0	0	21.0772	0.92	0.93	39.7	2.06	7.38	7.38	43	151	0	0	2	Autumn
0	67	1	1	29.4321	0.92	0.92	38.4	2.21	10.37	10.37	50	293	0	0	2	Autumn
0	82	0	0	20.2848	0.92	0.92	41.2	2.21	9.26	9.26	53	258	0	0	3	Spring
0	75	0	0	21.6441	0.92	0.91	36.6	2.17	5.51	6.2	43	177	0	0	3	Summer
1	62	0	0	20.202	0.92	0.91	38.9	2.13	10.12	10.12	47	119	0	0	2	Spring
0	68	0	0	18.1862	0.92	0.9	43.1	2.2	12.4	12.4	73	287	0	0	1	Spring
0	50	0	0	22.9398	0.92	0.88	44.8	2.33	16.52	16.52	62	398	0	0	1	Winter
1	82	0	0	25.7117	0.92	0.88	37.4	2.08	18.38	18.38	65	310	0	0	2	Summer
1	62	0	0	21.4844	0.92	0.88	41.6	2.22	10.72	10.72	58	205	1	0	2	Autumn
0	58	0	0	20.8117	0.92	0.88	42.4	2.11	9.68	9.68	54	134	0	0	2	Spring
0	64	0	0	24.7676	0.92	0.88	36.9	2.08	17.73	17.73	45	99	0	0	3	Summer
0	85	0	0	20.8117	0.92	0.87	36.8	2.29	8.04	8.04	44	264	0	0	2	Spring
0	70	0	0	23.0112	0.92	0.85	40.2	2.12	12.1	12.1	82	199	0	0	2	Winter
1	67	0	0	24.0882	0.92	0.81	48.2	2.43	19.68	19.68	55	375	0	0	2	Autumn
0	90	0	0	20.8117	0.92	0.8	36.4	2.08	10.68	10.68	80	260	0	0	2	Spring
1	63	0	0	22.3488	0.92	0.78	43.5	2.25	16.79	16.79	62	311	0	0	3	Summer
1	89	0	0	22.4323	0.92	0.74	38.7	2.18	45.26	45.26	68	318	0	0	2	Winter
0	54	0	0	24.841	0.92	0.74	45.1	2.19	14.46	14.46	54	192	0	0	2	Autumn
0	74	0	1	28.7685	0.92	0.68	38.9	2.05	12.42	12.42	117	258	0	0	3	Summer
0	57	0	0	24.841	0.92	0.63	44.4	2.39	13.3	13.3	62	401	0	0	3	Spring
0	60	0	0	33.3195	0.92	0.62	37.3	2.17	36.22	36.22	68	314	0	0	2	Autumn
0	66	1	0	22.3899	0.91	1.59	39.9	2.33	9.3	9.3	58	282	0	0	2	Winter
0	52	0	0	20.3125	0.91	1.53	51.2	2.36	17.2	17.2	91	322	0	0	2	Spring
1	59	0	0	25.3906	0.91	1.44	36.5	2.32	15.53	15.53	88	468	1	0	2	Spring
1	63	0	0	21.6713	0.91	1.39	39.2	2.29	9.08	9.08	59	230	0	0	2	Autumn
0	82	1	0	29.2509	0.91	1.36	42.3	2.2	60.44	60.44	52	249	0	0	2	Winter
0	66	0	0	22.0386	0.91	1.35	43.4	2.37	7.04	7.04	77	479	0	0	3	Autumn
0	78	0	0	23.4375	0.91	1.35	38.4	2.31	26.68	26.68	117	235	0	0	3	Summer
0	70	0	0	23.74	0.91	1.32	39.6	2.35	10.67	10.67	54	247	0	0	2	Summer
0	54	0	0	19.8141	0.91	1.3	40.2	2.27	13.89	13.89	68	555	0	0	3	Summer
0	54	0	0	26.6193	0.91	1.3	38.9	2.17	20.94	20.94	108	454	0	0	2	Autumn
1	70	0	0	19.7777	0.91	1.24	38.2	2.23	28.24	28.24	74	327	0	0	2	Summer
0	59	0	0	30.4772	0.91	1.24	44.2	2.2	10.5	10.5	74	292	0	0	3	Winter
0	79	0	0	17.7778	0.91	1.23	44.7	2.49	10.2	10.2	34	302	0	0	3	Winter
0	78	1	0	32.8731	0.91	1.23	40.4	2.36	12.66	12.66	91	301	0	0	2	Autumn
1	58	0	0	27.2173	0.91	1.23	47.3	2.33	18.71	18.71	60	154	0	0	2	Winter
0	74	0	0	31.1634	0.91	1.22	39.5	2.1	10.99	10.99	64	264	0	0	2	Summer
0	53	0	0	28.251	0.91	1.21	36.9	2.24	12.51	12.51	78	443	0	0	2	Spring
0	64	0	0	24.0344	0.91	1.21	35.9	2.23	12.69	12.69	60	263	0	0	2	Summer
0	68	0	0	27.0258	0.91	1.21	47	2.33	11.4	11.4	59	256	0	0	2	Summer
0	70	0	0	28.3039	0.91	1.2	34.8	2.21	16.95	16.95	69	325	0	0	3	Autumn
1	68	0	0	27.3438	0.91	1.18	41.8	2.2	10.64	10.64	61	260	1	0	2	Spring
0	74	0	0	25.5661	0.91	1.16	33.6	2.06	6.27	6.27	63	297	0	0	2	Spring
0	84	0	0	18.75	0.91	1.16	37.4	2.14	8.79	8.79	56	209	0	0	2	Summer
0	88	0	0	26.0146	0.91	1.16	38	2.07	5.85	5.85	48	166	0	0	2	Spring
1	80	0	0	22.6003	0.91	1.15	39.3	2.21	18.84	18.84	76	370	0	0	2	Spring
0	86	0	0	24.5243	0.91	1.15	43.6	2.35	11.04	11.04	69	353	0	0	2	Summer
1	86	0	0	16.5289	0.91	1.13	44.4	2.22	23.76	23.76	57	328	0	0	2	Winter
0	73	1	1	30.7004	0.91	1.13	39.7	2	7.73	7.73	44	218	0	0	1	Spring
0	68	0	0	19.9792	0.91	1.12	36.9	2.08	8.22	3.9	53	279	0	0	3	Autumn
0	61	0	0	28.0404	0.91	1.11	38.3	2.23	13.89	13.89	58	185	0	0	3	Autumn
0	79	0	0	22.0604	0.91	1.11	40.6	2.36	10.79	10.79	63	148	0	0	2	Winter
1	81	0	0	21.1927	0.91	1.11	39	2.18	15.21	15.21	57	99	0	0	2	Spring
0	82	0	0	23.7253	0.91	1.1	41.9	2.31	11.39	11.39	74	245	0	0	3	Spring
0	57	0	0	24.4444	0.91	1.1	42.1	2.29	11.68	11.68	52	235	0	0	3	Spring
0	55	0	0	25.3906	0.91	1.09	40.2	2.11	11.17	11.17	65	297	0	0	3	Autumn
0	80	0	0	20.1342	0.91	1.08	41	2.33	8.33	8.33	45	333	0	0	2	Autumn
0	78	0	0	22.2222	0.91	1.08	39.5	2.07	7.11	7.11	59	237	0	0	2	Autumn
0	59	0	0	21.3593	0.91	1.08	41.2	2.11	24.18	24.18	50	233	0	0	2	Autumn
0	65	1	0	25.7778	0.91	1.07	45.2	2.46	62.45	62.45	71	344	0	0	3	Spring
1	53	0	0	20.7612	0.91	1.07	40.1	2.28	17.3	17.3	123	343	1	1	2	Summer
0	80	0	0	20.4082	0.91	1.07	39.9	2.06	7.19	7.19	44	192	0	0	2	Autumn
1	70	0	0	21.6713	0.91	1.07	40.2	2.37	12.42	12.42	60	126	1	0	2	Summer
0	64	0	0	22.9398	0.91	1.06	36.4	2.26	11.42	11.42	65	342	0	0	2	Summer
0	90	0	0	17.6254	0.91	1.06	45.2	2.16	7.64	7.64	60	176	0	0	1	Autumn
0	65	0	0	26.7094	0.91	1.04	38	2.04	19.01	19.01	61	232	0	0	2	Autumn
0	56	0	0	17.9089	0.91	1.03	37.7	2.14	11.3	11.3	45	197	0	0	2	Spring
0	66	0	0	24.4444	0.91	1.03	34.3	2.1	14.6	4	47	192	0	0	2	Summer
1	68	0	0	29.1363	0.91	1.03	39.8	2.3	9.7	1.8	53	190	1	0	2	Winter
0	79	0	0	25.5102	0.91	1.03	42.3	2.28	11.63	11.63	49	183	0	0	2	Autumn
0	68	0	0	16.6468	0.91	1.02	45.6	2.4	15.44	15.44	63	284	0	0	2	Spring
0	72	0	0	18.5399	0.91	1.01	43.1	2.33	12.5	12.5	70	436	0	0	3	Autumn
1	68	0	0	19.721	0.91	1.01	41.1	2.2	7.01	7.01	37	173	0	0	1	Winter
0	50	0	0	23.9224	0.91	1	40.7	2.29	17.13	5.3	64	373	0	0	2	Spring
1	54	0	0	21.5139	0.91	0.99	44.2	2.24	12.39	12.39	66	420	0	0	2	Winter
0	68	0	0	23.8281	0.91	0.98	36.4	2.13	9.16	9.16	51	126	0	0	2	Spring
0	50	0	0	20	0.91	0.97	36.4	2.17	5.97	5.97	59	255	0	0	2	Winter
1	61	0	0	26.3465	0.91	0.96	35.3	2.18	36.67	36.67	57	423	1	1	2	Summer
0	60	0	0	22.231	0.91	0.96	41.4	2.11	14.44	14.44	61	289	0	0	2	Spring
0	87	0	0	26.6667	0.91	0.96	40	2.26	38.34	38.34	64	217	0	0	2	Winter
0	68	0	0	17.9418	0.91	0.95	39	2.13	17.67	6.9	84	486	0	0	2	Winter
0	83	0	0	27.5862	0.91	0.95	37.2	2.11	14.01	14.01	83	261	0	0	2	Spring
0	51	0	0	22.8928	0.91	0.94	41	2.24	4.91	4.91	58	254	0	0	1	Autumn
0	71	0	1	21.4844	0.91	0.93	40.6	2.25	8.23	8.23	71	151	0	0	1	Summer
0	71	1	1	24.0346	0.91	0.92	38.9	2.15	20.59	20.59	107	348	0	0	2	Autumn
1	55	0	0	21.3039	0.91	0.92	39.5	2.26	16.28	16.28	49	226	1	0	1	Spring
1	63	0	0	21.6128	0.91	0.91	32.8	1.78	7.1	7.1	52	180	0	0	2	Winter
1	92	0	0	20.6575	0.91	0.9	39	2.13	15.66	15.66	58	402	0	0	2	Autumn
1	62	0	0	23.5304	0.91	0.89	38.8	2.1	14.73	14.73	78	410	0	1	2	Winter
0	72	0	0	30.6122	0.91	0.88	39.1	2.26	8.46	9.5	56	266	0	0	2	Autumn
0	53	0	0	23.4375	0.91	0.85	41.1	2.29	12.27	12.27	85	334	0	0	2	Summer
0	81	0	0	23.4375	0.91	0.85	43.9	2.21	13.79	13.79	66	241	0	0	2	Winter
0	85	0	0	27.1918	0.91	0.81	28.1	1.96	10.73	10.73	64	198	0	0	1	Summer
0	65	0	0	20.83	0.91	0.8	40.8	2.32	15.68	15.68	80	238	0	0	2	Summer
0	84	0	0	21.4031	0.91	0.77	37.5	2.25	5.31	5.31	46	222	0	0	2	Autumn
1	94	0	0	19.487	0.91	0.76	31.6	2.04	9.06	9.06	57	278	0	0	2	Autumn
0	65	0	0	23.8751	0.91	0.76	42	2.21	16.07	16.07	61	186	0	0	2	Spring
0	67	0	0	25.5102	0.91	0.75	41.9	2.22	27.89	27.89	67	437	0	0	2	Summer
0	86	0	0	19.7239	0.91	0.7	39.6	2.12	12.67	12.67	66	385	0	0	1	Autumn
0	61	1	0	24.8358	0.91	0.69	36.3	1.98	11.15	11.15	47	263	0	0	2	Spring
0	65	0	0	24.8603	0.91	0.68	32.8	2	6.36	6.36	43	238	0	0	2	Autumn
1	78	0	0	20.7612	0.9	1.56	37.8	2.31	10.55	10.55	79	333	1	0	2	Winter
0	60	1	1	25.3906	0.9	1.53	40.7	2.51	10.82	10.82	68	443	0	0	2	Summer
0	70	1	0	26.0262	0.9	1.5	41	2.26	8.56	8.56	39	152	0	0	2	Spring
0	84	0	0	26.4024	0.9	1.45	49.3	2.36	10.9	10.9	51	197	0	0	2	Spring
1	70	0	0	15.7943	0.9	1.4	36.8	2.25	18.26	18.26	54	207	0	0	2	Autumn
0	69	0	0	18.7652	0.9	1.35	44.5	2.62	17.49	17.49	97	459	0	0	2	Winter
0	72	0	0	17.4818	0.9	1.34	40.9	2.25	8.57	8.57	65	166	0	0	3	Spring
0	63	0	0	24.4561	0.9	1.3	35.6	2.19	15.79	15.79	76	306	0	0	2	Winter
1	78	0	0	29.7339	0.9	1.24	43.7	2.25	10	10	56	189	1	1	1	Summer
1	56	0	0	24.8016	0.9	1.22	50.6	2.53	16.18	16.18	87	529	0	0	2	Summer
0	52	0	0	28.0404	0.9	1.22	39	2.09	10.83	10.83	59	257	0	0	1	Autumn
0	77	0	0	24.974	0.9	1.22	37.3	2.3	8.93	8.93	48	134	0	0	2	Autumn
0	53	0	0	21.3333	0.9	1.21	43.7	2.46	10.35	10.35	55	321	0	0	2	Spring
0	55	0	0	27.3438	0.9	1.19	40.3	2.17	11.65	11.65	64	407	0	0	3	Summer
0	66	0	0	24.9199	0.9	1.16	45.1	2.3	9.65	9.65	54	306	0	0	2	Autumn
0	72	0	0	20.8117	0.9	1.15	33.3	2.18	7.16	7.16	50	206	0	0	2	Summer
0	81	0	0	26.1427	0.9	1.14	38.3	2.17	26.15	26.15	68	309	0	0	2	Summer
0	82	0	0	17.5781	0.9	1.13	42.2	2.31	6.9	6.9	44	342	0	0	2	Winter
1	69	0	0	22.0386	0.9	1.12	41	2.18	16.42	16.42	67	328	0	0	2	Autumn
1	60	0	0	22.7583	0.9	1.11	40.9	2.26	14.43	14.43	95	536	1	1	2	Autumn
0	92	0	0	20.2848	0.9	1.11	40	2.2	26.45	26.45	97	351	0	0	2	Spring
1	57	0	0	21.4844	0.9	1.11	43	2.13	13.93	5.7	88	260	0	0	2	Spring
0	77	0	0	20.9275	0.9	1.09	37.9	2.24	13.97	13.97	131	550	0	0	2	Winter
1	56	0	0	24.7676	0.9	1.09	44.6	2.34	19.13	19.13	69	450	1	1	1	Summer
0	75	0	0	21.3675	0.9	1.09	43.1	2.15	17.23	17.23	99	348	0	0	3	Winter
1	78	1	0	17.6309	0.9	1.08	41.7	2.11	16.26	9.5	65	257	0	0	2	Autumn
0	89	1	0	30.2978	0.9	1.07	37.5	2.18	9.98	9.98	69	275	0	0	2	Autumn
1	68	1	1	26.2596	0.9	1.07	29.5	2.01	5.75	5.75	52	136	0	0	2	Autumn
0	54	0	0	31.1951	0.9	1.06	41.8	2.17	9.74	9.74	53	357	0	0	2	Autumn
0	62	0	0	27.8742	0.9	1.06	44.2	2.25	7.86	7.86	47	347	0	0	2	Winter
1	78	0	0	17.5781	0.9	1.06	44	2.25	8.81	8.81	54	332	0	0	2	Autumn
0	52	0	0	21.4844	0.9	1.06	36.2	2.01	12.22	12.22	55	281	0	0	2	Winter
1	66	0	0	19.3772	0.9	1.04	39.5	2.12	30.64	30.64	80	359	0	0	2	Autumn
0	88	1	0	19.9792	0.9	1.04	39.6	2.09	17.18	17.18	75	314	0	0	2	Summer
0	54	0	0	26.6655	0.9	1.04	46	2.32	11.03	11.03	51	244	0	0	1	Spring
0	69	0	0	25.6312	0.9	1.04	38.1	2.16	26.85	26.85	51	238	0	0	2	Summer
0	86	0	0	18.0737	0.9	1.04	43.2	2.29	12.99	12.99	52	223	0	0	2	Spring
0	56	0	0	23.1473	0.9	1.04	39.2	2.2	10.91	10.91	38	197	0	0	2	Spring
0	53	0	0	23.2434	0.9	1.04	40.6	2.21	5.92	5.92	61	180	0	0	2	Spring
0	55	0	0	20.6905	0.9	1.03	35.9	2.04	9.78	9.78	55	320	0	0	2	Winter
0	83	1	0	27.1041	0.9	1.03	41	2.34	9.54	9.54	49	248	0	0	3	Winter
0	69	0	0	24.4444	0.9	1.02	37.2	2.25	10.69	14.2	63	281	0	0	2	Winter
0	72	0	1	26.6193	0.9	1.02	39.5	2.19	9.68	3.5	39	168	0	0	2	Summer
1	62	1	1	28.1625	0.9	1.01	37.5	2.17	25.73	25.73	126	402	0	0	2	Spring
1	63	0	0	27.7671	0.9	1.01	36.7	2.01	14.7	14.7	58	232	0	1	2	Autumn
1	75	1	0	24.8016	0.9	1.01	39.1	2.08	8.94	8.94	42	153	0	0	3	Autumn
0	78	0	0	21.5139	0.9	1	34.6	1.97	37.63	37.63	100	376	0	0	2	Summer
0	52	0	0	31.6337	0.9	1	39.9	2.33	12.21	12.21	77	314	0	0	2	Spring
0	68	0	0	28.1969	0.9	1	39.1	1.96	10.69	10.69	40	250	0	0	2	Summer
0	75	0	0	19.9792	0.9	0.99	36	1.96	10.59	5.7	49	220	0	0	2	Winter
0	53	0	0	19.5312	0.9	0.99	41.4	2.12	9	1.9	35	194	0	0	2	Winter
0	73	0	0	20.0796	0.9	0.98	35.9	1.94	4.01	4.01	48	164	0	0	3	Winter
0	76	0	0	19.8178	0.9	0.97	38.7	2.26	8.43	8.43	74	333	0	0	2	Winter
1	84	0	0	24.2382	0.9	0.97	43	2.38	8.24	8.24	54	236	0	0	2	Summer
0	87	0	0	22.4766	0.9	0.96	42.2	2.09	19.78	19.78	232	438	1	0	3	Winter
0	78	0	0	27.0552	0.9	0.96	35.2	2.03	13.16	13.16	48	194	0	0	3	Spring
0	80	0	0	21.2279	0.9	0.95	41.3	2.25	11	11	65	296	0	0	2	Spring
0	78	1	0	22.5069	0.9	0.94	40.3	2.18	9.69	9.69	81	376	0	0	2	Summer
0	92	1	0	16.4474	0.9	0.92	42.9	2.21	6.21	6.21	51	278	0	0	2	Autumn
0	54	0	0	25.3906	0.9	0.91	41.5	2.08	13.19	13.19	45	304	0	0	2	Summer
0	59	0	0	23.9224	0.9	0.91	42.2	2.2	14.45	14.45	44	172	0	0	2	Winter
0	67	0	0	23.0681	0.9	0.9	39.4	2.1	15.09	15.09	82	373	0	0	3	Spring
0	93	1	0	20.8117	0.9	0.9	35.9	2.02	31.42	31.42	95	321	0	0	2	Autumn
0	91	1	0	16	0.9	0.89	36.4	2.04	7.3	7.3	53	176	0	0	3	Spring
0	68	0	0	20.7031	0.9	0.88	43	2.19	5.69	5	50	302	0	0	2	Summer
0	61	0	0	21.6041	0.9	0.85	39.8	2.13	18.08	18.08	67	303	0	0	3	Autumn
0	69	0	0	28.8415	0.9	0.84	46.1	2.27	13.69	13.69	59	434	0	0	1	Spring
0	58	0	0	22.0317	0.9	0.84	44.4	2.28	9.91	9.91	40	235	0	0	2	Summer
0	74	0	0	20.9366	0.9	0.84	33.2	2.23	29.28	29.28	52	194	0	0	2	Spring
1	85	1	0	21.9671	0.9	0.79	35.5	2.08	9.65	9.65	70	414	0	0	2	Winter
1	87	1	0	24.8016	0.9	0.77	47.3	2.42	16.47	16.47	53	444	0	0	2	Autumn
1	77	0	0	26.5239	0.9	0.76	39.3	2.31	10.39	10.39	53	214	0	0	2	Winter
0	70	0	0	20.7008	0.9	0.76	38.3	1.98	4.99	4.99	32	108	0	0	2	Winter
0	84	0	0	21.6413	0.9	0.75	43.2	2.27	15.07	5.2	65	302	0	0	2	Autumn
1	61	0	0	23.4375	0.9	0.74	36.5	2.05	40.27	40.27	74	290	0	0	2	Summer
0	67	0	0	22.2222	0.9	0.74	43.4	2.16	20.66	20.66	49	251	0	0	2	Winter
0	64	0	0	20.5457	0.9	0.73	40.4	2.3	12.29	12.29	48	305	0	0	2	Winter
1	60	0	0	18.3655	0.9	0.65	44.9	2.17	15.38	15.38	58	244	0	0	3	Spring
1	71	0	0	24.4646	0.9	0.63	34	2.7	11.96	11.96	50	298	0	1	3	Summer
0	78	0	0	25.8065	0.9	0.62	44	2.2	11.59	2.6	45	225	0	0	2	Winter
1	70	0	0	21.6441	0.89	1.87	40.2	2.33	9.52	9.52	79	399	0	0	2	Summer
1	64	0	0	24.7409	0.89	1.47	36.4	2.19	9.47	9.47	56	252	1	0	2	Summer
0	63	0	0	25.7778	0.89	1.4	45	2.35	12.36	12.36	57	292	0	0	2	Spring
1	69	0	1	30.1162	0.89	1.37	37.8	2.24	11.6	6.4	52	277	0	0	2	Spring
0	51	0	0	25.4767	0.89	1.37	39.9	2.26	8.52	8.52	59	233	0	0	2	Summer
0	55	0	0	26.6667	0.89	1.35	33.8	2.28	19.17	19.17	92	335	0	0	2	Spring
0	60	0	0	19.5312	0.89	1.34	43.4	2.36	17.42	17.42	66	301	0	0	2	Spring
1	71	0	0	24.0344	0.89	1.33	45.2	2.43	7.71	7.71	93	344	1	1	2	Autumn
0	68	0	0	24.1965	0.89	1.33	46.4	2.58	12.57	12.57	52	291	0	0	2	Autumn
0	69	0	0	27.4756	0.89	1.32	32.2	2.19	14.9	5.7	89	315	0	0	3	Spring
0	66	0	0	22.1906	0.89	1.31	36.6	2.22	17.93	17.93	97	469	0	0	2	Spring
0	68	0	0	23.4375	0.89	1.3	40	2.26	9.97	9.97	62	290	0	0	1	Spring
0	57	0	0	22.0386	0.89	1.26	41.1	2.24	12.1	12.1	67	363	0	0	3	Summer
0	69	0	0	29.5525	0.89	1.26	46.3	2.4	9.84	5.2	56	189	0	0	3	Summer
1	78	0	0	26.4381	0.89	1.22	34.9	2.08	22.74	22.74	77	344	0	0	3	Autumn
1	66	0	0	21.4844	0.89	1.22	40.2	2.26	11.67	11.67	103	282	0	0	2	Autumn
1	66	0	0	16.456	0.89	1.22	35.2	2.19	7.68	7.68	62	178	0	0	2	Winter
0	85	0	0	19.5312	0.89	1.21	47	2.48	23.97	23.97	61	487	0	0	2	Winter
0	74	0	0	23.4566	0.89	1.21	36.8	2.19	9.48	9.48	59	228	0	0	2	Autumn
0	60	0	0	26.6389	0.89	1.21	45.4	2.14	12.49	12.49	41	215	0	0	2	Spring
0	55	0	0	24.974	0.89	1.2	35.9	2.14	12.28	11.2	45	254	0	0	2	Summer
0	68	0	0	18.3655	0.89	1.19	39.3	2.26	11.88	11.88	54	365	0	0	2	Summer
0	56	0	0	19.9219	0.89	1.19	43.2	2.31	12.37	12.37	60	268	0	0	2	Spring
0	72	0	0	22.8624	0.89	1.19	39.5	2.17	12.82	3.9	43	254	0	0	2	Spring
0	69	1	0	27.5763	0.89	1.16	45.8	2.3	11.27	11.27	46	266	0	0	2	Spring
1	75	0	0	25.0762	0.89	1.16	41.2	2.19	10.38	10.38	39	225	0	0	1	Autumn
0	72	0	0	20.8117	0.89	1.15	54	2.48	15.24	15.24	80	276	0	0	3	Winter
0	53	0	0	19.052	0.89	1.14	39.6	2.43	11.66	11.66	89	271	0	0	2	Winter
0	53	0	0	24.974	0.89	1.14	41.1	2.12	9.35	9.35	66	251	0	0	2	Autumn
0	66	0	0	23.4221	0.89	1.14	45.1	2.12	11.29	11.29	77	227	0	0	3	Autumn
0	67	0	0	29.1363	0.89	1.13	46.2	2.23	16.38	16.38	53	314	0	0	3	Summer
0	60	0	0	20.2344	0.89	1.13	42.8	2.27	17.12	17.12	95	226	0	0	3	Autumn
1	66	0	0	23.4375	0.89	1.11	34.5	2.29	11.83	11.83	140	399	1	1	2	Autumn
0	53	0	0	25.3906	0.89	1.11	39.9	2.23	11.16	11.16	63	215	0	0	2	Autumn
0	97	0	0	20.8117	0.89	1.11	41.8	2.22	6.9	3.2	34	187	0	0	2	Autumn
0	68	0	0	23.4375	0.89	1.1	39.9	2.29	19.57	19.57	86	423	0	0	3	Winter
0	54	0	0	22.0386	0.89	1.1	38.5	2.18	19.22	19.22	72	212	0	0	2	Winter
1	53	0	0	23.6244	0.89	1.09	42.8	2.17	9.96	9.96	57	312	0	0	2	Autumn
1	65	0	0	26.2336	0.89	1.09	43.1	2.18	8.98	8.98	57	215	0	0	2	Winter
0	71	0	0	21.2306	0.89	1.08	44.2	2.37	23.83	23.83	71	351	0	0	2	Spring
0	66	0	0	23.9188	0.89	1.08	43.2	2.26	15.15	15.15	41	202	0	0	2	Summer
0	85	0	1	22.2222	0.89	1.06	41.6	2.31	15.66	15.66	64	357	0	0	2	Autumn
0	74	0	0	22.8928	0.89	1.06	37.9	2.15	6.77	6.77	51	272	0	0	2	Winter
0	68	1	0	23.4375	0.89	1.06	34.3	2.19	7.53	7	41	124	0	0	3	Summer
0	61	0	0	18.2863	0.89	1.05	41	2.25	16.79	16.79	133	419	0	0	2	Winter
1	87	1	0	22.0386	0.89	1.05	32.1	1.82	11.91	11.91	83	257	0	0	2	Autumn
1	66	0	0	20.7612	0.89	1.05	41.1	2.29	16.03	16.03	75	246	1	0	2	Winter
0	74	0	0	21.1111	0.89	1.04	39	2.17	22.78	22.78	52	348	0	0	2	Winter
0	85	0	0	20	0.89	1.04	38.4	2.25	6.89	6.89	55	287	0	0	3	Summer
0	68	0	0	19.5312	0.89	1.04	39.9	2.18	15.09	4.7	49	253	0	0	1	Spring
0	70	1	1	23.7332	0.89	1.04	36.8	2.26	27.68	27.68	62	234	0	0	3	Autumn
0	80	0	0	31.6406	0.89	1.03	35.5	2.16	18.1	18.1	82	339	0	0	2	Summer
0	89	0	1	18.026	0.89	1.03	39	2	10.31	10.31	82	296	0	0	1	Autumn
0	82	1	0	20.8117	0.89	1.03	41.9	2.27	14.64	14.64	40	183	0	0	2	Spring
0	82	1	0	27.2392	0.89	1.03	33.5	2.03	12.9	12.9	50	147	0	0	2	Summer
0	62	0	0	22.8329	0.89	1.02	41.1	2.17	20.91	20.91	52	362	0	0	2	Summer
0	79	0	0	22.6003	0.89	1.01	42.6	2.27	10.31	10.31	80	367	0	0	1	Spring
0	50	0	0	22.8624	0.89	1	34.7	2.07	23.14	23.14	127	436	0	0	3	Winter
0	73	0	0	22.0741	0.89	1	37.6	2.07	12.65	12.65	70	384	0	0	2	Summer
0	82	0	0	19.025	0.89	1	36.5	2.06	12.58	12.58	36	155	0	0	2	Winter
0	68	0	0	24.9991	0.89	0.98	37.2	1.99	8.27	8.27	60	309	0	0	2	Summer
0	57	0	0	23.8751	0.89	0.98	38.8	2.05	11.91	8.6	46	200	0	0	3	Autumn
0	71	0	0	20.7369	0.89	0.97	43.2	2.25	15.05	15.05	61	308	0	0	2	Spring
1	76	0	0	24.1588	0.89	0.95	44.1	2.21	12.04	12.04	76	365	0	0	3	Summer
0	72	1	0	26.6667	0.89	0.95	40.1	2.22	9.29	9.29	52	320	0	0	2	Spring
0	67	0	0	24	0.89	0.95	41	2.32	12.69	12.69	43	258	0	0	3	Spring
1	65	0	0	24.1672	0.89	0.95	38.1	2.13	9.32	9.32	66	221	0	0	2	Spring
0	62	0	0	19.9792	0.89	0.94	39.5	2.08	17.97	17.97	81	310	0	0	2	Autumn
0	83	1	0	25.1096	0.89	0.94	43.6	2.27	13.77	13.77	40	250	0	0	2	Autumn
0	73	1	0	20.9566	0.89	0.92	42.3	2.14	17.02	9.1	62	495	0	0	2	Autumn
1	66	0	0	22.7583	0.89	0.92	37.3	1.98	9.76	9.76	85	373	0	0	2	Summer
0	82	1	0	22.2222	0.89	0.91	37.3	2.11	13.98	13.98	73	352	0	0	2	Winter
0	53	0	0	24.0346	0.89	0.91	37.1	2.2	14.41	14.41	67	201	0	0	2	Summer
0	84	0	0	22.0317	0.89	0.9	39.6	2.09	16.78	16.78	54	334	0	0	2	Summer
0	68	0	0	20.8117	0.89	0.89	42.6	2.32	10.96	10.96	47	478	0	0	2	Winter
0	69	0	0	18.7652	0.89	0.89	44.6	2.32	15.51	15.51	55	321	0	0	1	Winter
1	85	0	0	26.5983	0.89	0.89	43.6	2.37	17.01	17.01	59	314	0	0	2	Winter
0	59	0	0	24.2188	0.89	0.89	41.5	2.19	16.38	16.38	55	311	0	0	2	Summer
0	59	0	0	26.1427	0.89	0.89	47.5	2.37	14.8	14.8	64	240	0	0	2	Autumn
1	64	0	0	28.125	0.89	0.88	39.2	2.17	11.99	11.99	81	260	1	0	2	Summer
0	63	0	0	23.9361	0.89	0.87	39.1	2.11	20.97	20.97	64	336	0	0	2	Autumn
0	70	0	0	22.6667	0.89	0.87	35.7	2.11	8.89	8.89	44	183	0	0	3	Autumn
0	58	0	0	17.3484	0.89	0.85	38.2	2.22	65.9	65.9	44	242	0	0	2	Winter
1	67	0	0	24.0346	0.89	0.84	31	2.05	32.52	32.52	102	282	1	0	2	Autumn
0	83	1	0	23.0681	0.89	0.84	40.7	2.24	12.99	12.99	74	269	0	0	3	Spring
0	64	0	0	22.2656	0.89	0.84	44.9	2.15	11.65	11.65	88	220	0	0	2	Winter
0	71	0	0	31.245	0.89	0.82	39.7	2.26	10.69	8.8	47	270	0	0	2	Autumn
1	62	0	0	24.2382	0.89	0.8	39.9	2.3	11.52	11.52	64	240	1	0	2	Spring
0	70	1	0	22.1003	0.89	0.77	40	2.82	7.74	7.74	58	362	0	0	2	Winter
0	69	0	0	25.2994	0.89	0.74	40.9	2.43	22.17	22.17	60	321	0	0	3	Autumn
0	84	0	0	18.7305	0.89	0.73	31.8	2	12.73	12.73	72	341	0	0	1	Summer
0	51	0	0	24.974	0.89	0.73	39.9	2.22	14.64	14.64	75	248	0	0	2	Spring
1	58	1	1	28.6851	0.89	0.71	40.5	2.15	10.39	2.2	46	164	0	0	2	Summer
0	83	0	0	20.8117	0.89	0.67	34	2.12	18.56	18.56	73	390	0	0	2	Spring
0	76	0	0	25.8761	0.89	0.63	37.6	2.1	14.54	14.54	61	492	0	0	1	Autumn
0	72	0	0	26.6667	0.89	0.43	38	2.24	37.55	37.55	76	352	0	0	2	Winter
1	56	0	0	26.0262	0.88	1.54	45	2.42	11.3	11.3	61	273	1	0	2	Summer
0	68	0	0	27.3438	0.88	1.43	38.5	2.2	9.43	9.43	56	284	0	0	2	Spring
0	86	0	0	21.3593	0.88	1.38	40.5	2.35	16	16	58	251	0	0	2	Winter
0	69	0	0	18.7305	0.88	1.34	40.7	2.28	9.55	9.55	66	340	0	0	3	Autumn
0	54	0	0	23.0112	0.88	1.32	40.6	2.2	11.21	11.21	53	269	0	0	3	Summer
0	60	0	0	27.5556	0.88	1.29	34.3	2.24	14.63	14.63	74	332	0	0	2	Summer
0	73	0	0	22.0317	0.88	1.28	38.7	2.25	29.97	29.97	43	220	0	0	2	Spring
0	50	0	0	26.0262	0.88	1.27	45.6	2.34	11.69	11.69	51	456	0	0	2	Autumn
0	55	0	0	18.3655	0.88	1.26	44.6	2.26	8.49	8.49	83	411	0	0	2	Autumn
1	68	0	0	23.8751	0.88	1.24	39.5	2.16	14.97	14.97	66	249	0	0	1	Spring
0	57	0	0	23.4236	0.88	1.23	37.6	2.15	27.9	27.9	68	273	0	0	3	Summer
0	69	0	0	23.2335	0.88	1.22	40.7	2.21	19.33	19.33	112	469	0	0	2	Spring
0	71	0	0	19.313	0.88	1.22	44.7	2.18	8.5	8.5	57	254	0	0	2	Spring
0	73	0	0	24.8358	0.88	1.22	31.2	2.01	18.1	4.5	85	246	0	0	2	Summer
0	70	0	0	26.6667	0.88	1.22	36.1	2.23	9.95	9.95	47	223	0	0	1	Autumn
0	83	0	0	21.2306	0.88	1.22	47.6	2.4	19.26	19.26	82	215	0	0	2	Summer
0	90	1	0	22.8928	0.88	1.21	43.2	2.13	12.06	12.06	75	338	0	0	3	Spring
0	74	0	0	22.2222	0.88	1.21	39.3	2.09	9.39	9.39	36	156	0	0	2	Summer
0	51	0	0	20.7031	0.88	1.2	45	2.35	12.4	12.4	64	254	0	0	3	Spring
0	74	1	1	20.9321	0.88	1.19	35.4	1.95	26.96	26.96	80	283	0	0	1	Autumn
1	53	0	0	22.7233	0.88	1.19	41.5	2.27	15.44	15.44	48	268	0	0	2	Spring
1	54	0	0	26.5731	0.88	1.18	40.9	2.25	16.17	16.17	65	273	1	0	1	Winter
0	86	0	0	22.5069	0.88	1.17	33.8	2.05	15.58	15.58	84	214	0	0	3	Autumn
0	69	0	1	18.1787	0.88	1.16	39.1	2.13	13.44	13.44	45	345	0	0	2	Autumn
0	54	0	0	23.4375	0.88	1.15	47.1	2.52	27.72	27.72	37	332	0	0	2	Spring
0	66	0	0	21.3675	0.88	1.15	42.5	2.14	6.66	6.66	55	222	0	0	3	Summer
0	68	0	0	25.711	0.88	1.14	43	2.12	21.93	21.93	76	319	0	0	2	Autumn
1	81	0	0	18.8707	0.88	1.14	40.2	2.09	10.15	10.15	31	144	0	0	2	Autumn
0	54	0	0	26.2222	0.88	1.13	43.1	2.17	15.97	15.97	54	256	0	0	2	Spring
0	62	0	0	17.7999	0.88	1.13	39.4	2.22	7.57	7.57	64	245	0	0	2	Winter
0	56	0	0	26.3465	0.88	1.11	40.1	2.11	10.88	10.88	70	314	0	0	3	Winter
0	85	0	0	22.4323	0.88	1.11	40.2	2.24	19.9	19.9	81	261	0	0	2	Autumn
0	68	0	0	20.9366	0.88	1.09	43.4	2.35	16.03	16.03	96	404	0	0	3	Autumn
0	62	0	0	19.5312	0.88	1.09	39.7	2.11	10.52	10.52	88	400	0	0	1	Winter
0	74	0	0	27.3438	0.88	1.09	42.1	2.33	13.19	13.19	56	280	0	0	1	Winter
0	77	0	0	16	0.88	1.09	42.6	2.2	11.36	11.36	49	130	0	0	2	Spring
1	66	0	0	26.079	0.88	1.08	42.9	2.14	13.95	13.95	84	290	0	0	2	Winter
0	61	0	0	21.83	0.88	1.08	31.8	2.14	8.8	8.8	57	261	0	0	2	Summer
1	76	0	0	26.1066	0.88	1.08	35.6	2.2	16.26	16.26	72	252	0	0	3	Summer
0	73	0	0	17.3484	0.88	1.07	34.8	2.18	16.06	5.5	44	302	0	0	2	Summer
0	53	0	0	23.6244	0.88	1.07	48.6	2.37	17.74	17.74	46	285	0	0	3	Spring
0	52	0	0	24.7676	0.88	1.07	37.7	2.25	6.7	6.7	49	258	0	0	2	Summer
0	68	0	0	22.5466	0.88	1.06	39.5	1.98	10.91	10.91	72	322	0	0	2	Winter
0	88	0	0	19.9594	0.88	1.06	45.4	2.27	16.65	16.65	93	283	0	0	2	Spring
0	87	0	0	20.5457	0.88	1.06	38.6	2.3	8.58	8.58	58	241	0	0	1	Autumn
0	92	1	0	20.889	0.88	1.06	37	2.2	32.44	32.44	37	233	0	0	2	Winter
0	60	0	0	24.0346	0.88	1.05	40.6	2.12	8.36	8.36	59	270	0	0	3	Winter
0	55	0	0	21.0007	0.88	1.03	41.6	2.36	8.79	8.79	46	212	0	0	2	Summer
0	73	0	0	24.4444	0.88	1.02	39.1	2.16	10.92	10.92	47	194	0	0	3	Autumn
0	79	0	0	24.4444	0.88	1.01	41.9	2.29	9.1	9.1	58	271	0	0	2	Summer
0	66	0	0	22.3948	0.88	1	45.3	2.25	17.58	17.58	93	427	0	0	2	Winter
0	65	0	0	21.2585	0.88	1	41.3	2.17	14.97	14.97	66	343	0	0	2	Summer
0	54	0	0	27.3438	0.88	0.98	34	2.2	16.48	4.1	65	265	0	0	2	Summer
0	87	0	0	21.4844	0.88	0.98	37.1	2.06	13.74	13.74	95	203	0	0	2	Spring
1	51	0	0	24.3046	0.88	0.98	43.7	2.26	4.91	4.91	53	142	0	0	2	Winter
1	76	0	0	21.9671	0.88	0.97	34.8	2.02	19.78	7	136	296	1	0	3	Winter
0	60	0	0	22.151	0.88	0.97	45	2.33	23.82	23.82	52	216	0	0	2	Autumn
0	86	0	0	20.8117	0.88	0.96	40.9	2.19	14.28	14.28	80	430	0	0	2	Winter
0	69	0	0	20.9572	0.88	0.96	36.6	2.18	22.81	3.2	68	315	0	0	2	Autumn
1	56	0	0	25.3906	0.88	0.96	36.5	2.05	10.62	10.62	46	230	0	0	2	Winter
0	62	0	0	27.0552	0.88	0.95	34.3	2.24	46.21	46.21	98	362	0	0	2	Spring
0	78	1	0	20.5457	0.88	0.95	34.6	2.02	8.16	8.16	60	191	0	0	2	Summer
0	66	0	0	22.4766	0.88	0.93	41.1	2.26	16.05	16.05	86	286	0	0	3	Summer
0	83	0	0	23.6304	0.88	0.93	35.9	2.13	7.5	11.9	46	139	0	0	3	Spring
0	73	0	0	24.4444	0.88	0.92	42.2	2.23	14.83	14.83	71	363	0	0	2	Winter
0	75	1	0	19.6838	0.88	0.91	35	2.4	13.96	13.96	72	656	0	0	2	Winter
0	90	0	0	20.8117	0.88	0.91	38.5	2.3	8.57	8.57	62	240	0	0	3	Summer
0	54	0	0	28.6215	0.88	0.9	33.8	2.11	13.22	13.22	60	249	0	0	3	Autumn
1	64	1	0	22.3081	0.88	0.89	42.9	2.28	11.04	11.04	58	241	0	0	3	Winter
0	67	0	0	25.7117	0.88	0.89	42.1	2.24	8.23	8.23	38	112	0	0	2	Spring
0	50	0	0	22.0317	0.88	0.88	36.1	2.04	15.92	15.92	70	365	0	0	2	Winter
0	62	0	0	23.1405	0.88	0.88	39.5	2.12	15.03	15.03	44	157	0	0	2	Summer
0	53	0	0	28.8889	0.88	0.87	43.1	2.36	7.15	7.15	74	370	0	0	2	Summer
1	85	0	0	15.0551	0.88	0.87	43.4	2.21	13.32	13.32	46	280	0	0	2	Winter
0	55	0	0	24.4444	0.88	0.87	39.6	2.19	8.8	8.8	54	260	0	0	2	Autumn
1	58	0	0	22.5827	0.88	0.87	41.6	2.18	8.51	8.51	54	120	0	0	2	Spring
0	75	0	0	24.4444	0.88	0.86	38.2	2.06	8.18	8.18	52	286	0	0	2	Winter
1	67	0	0	20.4152	0.88	0.86	42.3	2.15	14.59	14.59	69	236	1	1	2	Autumn
0	72	0	1	25.2994	0.88	0.85	40.1	2.11	35.08	35.08	44	160	0	0	3	Winter
1	54	0	0	21.4844	0.88	0.84	41.5	2.27	2.9	2.9	44	184	1	0	2	Autumn
0	61	0	0	31.25	0.88	0.78	35.9	2.06	16.4	16.4	56	251	0	0	2	Winter
0	55	0	0	22.5827	0.88	0.76	44.3	2.36	16.04	16.04	49	520	0	0	3	Summer
0	70	0	0	16.6493	0.88	0.72	45.5	2.32	17.1	17.1	104	367	0	0	2	Spring
0	52	0	0	22.2656	0.88	0.68	35.8	2.13	14.95	14.95	48	277	0	0	3	Spring
0	63	0	0	26.4381	0.88	0.67	45.4	2.26	14.62	12.1	64	365	0	0	2	Summer
0	55	0	0	22.0386	0.88	0.61	37.2	2.05	52.5	52.5	74	291	0	0	3	Summer
1	89	0	0	24.093	0.88	0.59	43.2	2.27	14.61	4.7	58	283	0	0	2	Summer
0	61	0	0	25.6312	0.88	0.51	44.8	2.29	33.96	33.96	96	394	0	0	2	Spring
1	56	0	0	26.8923	0.87	1.47	36.1	2.27	35.96	35.96	255	709	0	0	2	Spring
0	81	1	0	24.4898	0.87	1.42	42	2.32	8.22	8.22	57	320	0	0	2	Winter
0	77	0	0	29.3848	0.87	1.38	36.8	2.09	9.59	9.59	88	285	0	0	3	Spring
1	94	1	0	28.3987	0.87	1.35	39.6	2.23	15.35	15.35	58	300	0	0	2	Autumn
0	72	0	0	22.8928	0.87	1.35	37.4	2.15	7.62	7.62	55	214	0	0	2	Spring
0	89	0	0	17.3577	0.87	1.31	34.3	2.39	14.09	14.09	147	412	0	0	2	Winter
1	90	0	0	20.202	0.87	1.31	41.4	2.15	15.74	15.74	94	352	0	0	2	Autumn
0	77	1	0	19.5312	0.87	1.3	42.9	2.17	13.7	13.7	86	237	0	0	3	Spring
0	81	1	1	21.2279	0.87	1.28	40.7	2.13	11.83	11.83	67	180	0	0	2	Winter
0	52	0	0	22.6562	0.87	1.22	40.8	2.07	16.97	16.97	60	264	0	0	2	Winter
1	88	0	0	30.863	0.87	1.2	38	2.21	9.06	9.06	56	181	0	0	2	Autumn
0	76	1	0	30.7809	0.87	1.19	44.8	2.67	14.63	14.63	85	309	0	0	2	Winter
0	62	0	0	22.9398	0.87	1.19	39.7	2.21	9.61	9.61	45	168	0	0	2	Spring
1	85	0	0	22.0386	0.87	1.18	43.6	2.34	13.16	13.16	61	131	0	0	2	Winter
0	56	0	0	25.7812	0.87	1.16	44.3	2.39	10.47	10.47	92	351	0	0	3	Spring
0	66	0	0	20.0288	0.87	1.15	40.1	2.18	14.05	14.05	54	209	0	0	2	Summer
0	85	1	0	25.2048	0.87	1.13	37	2.24	11.45	11.45	50	194	0	0	2	Spring
0	77	1	0	24.4444	0.87	1.12	44.7	2.31	10.19	10.19	42	238	0	0	3	Summer
0	56	0	0	23.5157	0.87	1.12	38.6	2.12	12.48	12.48	31	175	0	0	2	Spring
0	95	0	0	17.5781	0.87	1.11	37.7	2.07	6.85	6.85	64	273	0	0	2	Winter
0	81	1	0	19.2277	0.87	1.11	38.2	2.12	11.17	11.17	62	138	0	0	1	Summer
0	65	0	0	24.2188	0.87	1.1	36.4	2.15	8.46	8.46	72	225	0	0	2	Spring
0	70	1	0	26.2985	0.87	1.1	37.3	2.17	10.5	10.5	61	214	0	0	2	Summer
1	68	0	0	21.9261	0.87	1.1	39.1	2.14	9.69	9.69	64	202	0	0	3	Spring
0	68	0	0	17.5781	0.87	1.1	39.3	2.1	9.18	9.18	55	182	0	0	2	Summer
0	78	0	0	24.4444	0.87	1.09	46.7	2.27	13.55	13.55	66	436	0	0	2	Autumn
0	64	0	0	27.7344	0.87	1.09	39	2.04	12.91	3.7	78	347	0	0	2	Autumn
0	83	0	0	26.6728	0.87	1.09	38.7	2.15	12.12	12.12	49	257	0	0	2	Winter
1	51	0	0	25.8645	0.87	1.09	32.7	2.03	11.41	11.41	63	125	0	0	2	Winter
0	62	0	0	26.2719	0.87	1.08	40.6	2.17	11.94	11.94	44	279	0	0	2	Autumn
0	75	1	0	23.4375	0.87	1.07	35.5	2.19	17.15	17.15	48	79	0	0	2	Summer
0	65	0	0	25.3331	0.87	1.06	33.9	2.08	21.56	21.56	93	445	0	0	2	Summer
0	67	0	0	25	0.87	1.06	36.2	2.1	23.75	23.75	103	279	0	0	3	Spring
0	72	1	1	28	0.87	1.06	37.4	2.26	8.17	8.17	50	260	0	0	2	Summer
0	67	0	0	21.2306	0.87	1.05	41.8	2.19	8.68	8.68	35	198	0	0	3	Autumn
0	87	0	0	19.5312	0.87	1.04	41.2	2.19	15.44	15.44	62	323	0	0	2	Autumn
1	64	0	0	19.3337	0.87	1.04	41.9	2.32	14.84	14.84	48	253	0	0	3	Winter
1	100	0	0	22.8928	0.87	1.04	38.6	2.22	7.65	7.65	62	225	0	0	3	Spring
0	64	0	0	28.2828	0.87	1.04	33.9	2.05	6.58	6.58	39	220	0	0	2	Spring
0	84	0	0	20.8117	0.87	1.04	42.9	2.22	5.97	5.97	55	198	0	0	2	Spring
0	67	1	1	26.7094	0.87	1.03	39	2.2	7.62	2.9	47	231	0	0	2	Winter
0	77	1	0	20.202	0.87	1.02	35	2.19	10.91	10.91	60	291	0	0	3	Winter
0	74	1	0	23.6832	0.87	1.02	38.4	2.17	8.04	8.04	51	264	0	0	2	Summer
0	72	1	0	23.4375	0.87	1.02	38.2	2.13	26.02	26.02	125	198	0	0	2	Autumn
0	68	0	0	21.9289	0.87	1.01	34.8	2.29	5.97	5.97	53	264	0	0	2	Spring
0	62	0	0	22.6003	0.87	1.01	39.7	2.08	9.68	9.68	50	195	0	0	3	Spring
0	52	0	0	25.7117	0.87	1.01	41.2	2.22	6.98	6.98	41	194	0	0	1	Summer
0	56	0	0	22.8928	0.87	1	39.2	2.25	10.5	4.5	48	235	0	0	3	Spring
0	74	0	0	24.5578	0.87	1	43.4	2.06	7.17	7.17	37	229	0	0	2	Summer
1	56	0	0	21.3039	0.87	0.99	37.1	2.2	16.38	16.38	97	521	0	0	3	Summer
0	55	0	0	29.7211	0.87	0.99	42.4	2.16	9.97	9.97	34	313	0	0	2	Autumn
0	70	0	0	22.9592	0.87	0.99	44.3	2.28	15.85	15.85	54	278	0	0	2	Autumn
0	56	0	0	26.7094	0.87	0.99	37.8	2.06	9.53	9.53	46	163	0	0	2	Spring
0	80	0	0	21.3675	0.87	0.97	42.5	2.21	23.88	23.88	120	598	0	0	2	Summer
0	81	0	0	22.1836	0.87	0.97	37.9	2.27	19.31	19.31	60	106	0	0	2	Summer
0	76	0	0	24.1437	0.87	0.96	36.4	2.11	6.81	6.81	57	215	0	0	2	Summer
0	50	0	0	26.8923	0.87	0.96	41.2	2.16	13.67	13.67	62	184	0	0	2	Spring
0	78	0	0	24.6097	0.87	0.95	42.5	2.22	14.47	3.4	52	313	0	0	3	Summer
0	66	0	0	23.4375	0.87	0.95	35.2	2.03	7.28	7.28	38	190	0	0	2	Summer
1	74	0	0	23.6488	0.87	0.92	41.6	2.36	13.56	13.56	81	360	0	1	3	Summer
0	62	0	0	25.9313	0.87	0.92	35.5	2.13	16.59	16.59	77	255	0	0	2	Summer
0	53	0	0	22.9591	0.87	0.91	43.8	2.13	13.31	13.31	40	295	0	0	3	Winter
1	89	0	0	21.4844	0.87	0.91	37.5	2.02	6.55	6.55	39	218	0	0	2	Summer
1	76	0	0	21.3382	0.87	0.9	44.9	2.35	14.09	14.09	57	396	0	0	2	Summer
0	68	0	0	21.4844	0.87	0.89	31.5	1.92	13.4	13.4	86	272	0	0	2	Winter
0	67	0	0	24.0344	0.87	0.88	35.1	2.17	9.37	9.37	79	399	0	0	2	Autumn
0	73	1	0	22.8928	0.87	0.88	34.4	2.13	12.86	5.9	79	325	0	0	2	Summer
0	75	1	0	30.1194	0.87	0.88	36.3	2.18	9.03	9.03	50	153	0	0	2	Winter
0	65	0	0	22.8928	0.87	0.87	33.9	2.11	15.5	15.5	73	302	0	0	2	Winter
0	80	0	0	19.9792	0.87	0.87	35.7	2.18	9.24	9.24	90	223	0	0	3	Spring
0	89	0	0	20.8117	0.87	0.87	38.6	2.04	12.26	12.26	44	220	0	0	2	Autumn
0	68	0	1	25.5937	0.87	0.86	43.7	2.3	26.73	26.73	72	295	0	0	2	Autumn
1	66	0	0	28.6851	0.87	0.85	40.3	2.17	14.32	14.32	73	276	0	0	3	Summer
0	75	0	0	23.4375	0.87	0.84	38.3	2.06	10.07	10.07	53	175	0	0	1	Spring
0	54	0	0	21.4844	0.87	0.83	41.8	2.03	7.42	7.42	44	114	0	0	3	Summer
0	63	0	1	22.8928	0.87	0.78	41.3	2.2	9.94	9.94	54	294	0	0	2	Autumn
0	56	0	0	23.4375	0.87	0.72	37.9	2.2	13.18	13.18	67	285	0	0	2	Winter
0	76	0	0	27.5862	0.87	0.72	42.4	2.31	22.54	22.54	50	231	0	0	2	Autumn
0	70	0	0	26.4855	0.87	0.69	27.3	2.06	12.36	6.5	67	235	0	0	3	Summer
0	85	0	0	23.74	0.87	0.44	42	2.45	14.72	14.72	55	270	0	0	3	Winter
0	52	0	0	19.1001	0.86	1.6	43.8	2.47	9.46	9.46	62	292	0	0	3	Autumn
0	73	0	0	20.5693	0.86	1.4	44.4	2.25	13.19	13.19	71	400	0	0	2	Summer
0	85	0	0	20.8889	0.86	1.38	32.9	2.02	19.15	19.15	388	363	0	0	1	Autumn
0	73	1	0	31.2175	0.86	1.37	37.9	2.15	10.19	10.19	73	228	0	0	2	Autumn
0	81	1	0	22.2222	0.86	1.35	43.6	2.44	5.75	5.75	47	347	0	0	2	Spring
0	81	0	0	24.4444	0.86	1.35	43.3	2.4	11.15	11.15	55	332	0	0	2	Summer
0	78	0	0	22.8928	0.86	1.33	42.2	2.18	10.13	10.13	69	249	0	0	2	Autumn
0	66	0	0	22.8624	0.86	1.31	44	2.12	12.57	12.57	73	338	0	0	2	Spring
0	80	0	0	18.5108	0.86	1.3	47.1	2.4	10.85	10.85	47	277	0	0	2	Winter
1	68	0	0	22.3674	0.86	1.3	46.7	2.5	14.22	14.22	41	253	0	0	2	Winter
0	91	1	0	21.2084	0.86	1.29	42.4	2.19	28.73	28.73	41	239	0	0	2	Autumn
0	65	0	0	32.7649	0.86	1.28	41.9	2.18	13.2	13.2	54	358	0	0	2	Summer
1	60	1	0	19.052	0.86	1.28	33.7	2.2	28.68	28.68	65	289	0	0	2	Autumn
0	77	1	0	20.6367	0.86	1.28	34	2.11	8.47	8.47	47	209	0	0	1	Summer
0	59	0	0	24.7676	0.86	1.27	38.7	2.17	14.88	14.88	67	192	0	0	2	Summer
0	84	0	0	22.3543	0.86	1.26	37.9	2.2	9	9	31	203	0	0	2	Spring
0	71	0	0	20.7031	0.86	1.24	40	2.08	10.89	10.89	79	307	0	0	2	Summer
1	60	0	0	26.0454	0.86	1.24	40.6	2.4	8.58	8.58	46	173	1	0	3	Autumn
0	67	1	1	21.2084	0.86	1.23	48.2	2.41	14.19	14.19	61	482	0	0	2	Summer
1	64	1	0	26.4381	0.86	1.23	43.7	2.18	21.25	21.25	65	224	0	0	1	Autumn
0	75	0	0	22.2222	0.86	1.22	37.8	2.13	10.56	10.56	44	280	0	0	2	Winter
0	65	0	0	23.2335	0.86	1.22	41.4	2.2	10.78	10.78	55	254	0	0	1	Summer
0	64	0	0	25.5367	0.86	1.21	39	2.32	7.71	7.71	74	481	0	0	2	Winter
0	66	0	0	20.8117	0.86	1.21	35.7	2.02	13.66	13.66	61	403	0	0	3	Winter
0	80	0	0	18.9745	0.86	1.19	34.9	2.13	7.27	7.27	58	182	0	0	2	Summer
1	50	0	0	19.487	0.86	1.18	33.6	2.18	14.86	14.86	101	446	0	0	3	Autumn
0	66	0	0	21.4844	0.86	1.18	37	2.18	7.18	3.3	67	345	0	0	2	Summer
0	59	0	0	26.5625	0.86	1.18	40.3	2.21	13.84	13.84	77	267	0	0	3	Summer
0	86	0	0	25.204	0.86	1.16	39.1	2.39	42.66	42.66	113	353	0	0	3	Autumn
0	68	0	0	24.841	0.86	1.16	38.3	2.12	7.87	7.87	61	322	0	0	2	Spring
0	60	0	0	20.1348	0.86	1.16	42.2	2.19	10.26	10.26	60	271	0	0	3	Autumn
0	70	0	0	17.5781	0.86	1.16	42.3	2.27	13.79	13.79	67	236	0	0	2	Summer
0	61	0	1	24.2011	0.86	1.16	48.2	2.42	13.66	13.66	60	109	0	0	3	Winter
1	74	0	0	21.7738	0.86	1.13	44.5	2.45	12.38	12.38	82	361	0	0	1	Spring
1	64	1	0	22.6757	0.86	1.13	35.2	2.18	9.29	9.29	76	203	0	0	2	Winter
0	74	0	0	17.5781	0.86	1.13	38.9	2.07	7.81	7.81	45	198	0	0	2	Summer
0	68	1	0	23.0112	0.86	1.12	40.4	2.24	9.84	9.84	69	220	0	0	2	Winter
0	77	0	0	20.8117	0.86	1.12	40.7	2.16	8.27	8.27	62	187	0	0	1	Spring
0	50	0	0	28.0404	0.86	1.12	42.6	2.1	11.8	11.8	67	161	0	0	1	Spring
0	70	0	0	28.2284	0.86	1.11	41.7	2.2	24.15	7	108	441	0	0	2	Summer
1	65	0	0	21.0772	0.86	1.11	39.7	2.2	8.53	8.53	55	224	0	0	2	Winter
0	78	0	0	29.1363	0.86	1.11	37.5	2.13	9.62	9.62	68	140	0	0	2	Winter
0	67	0	0	26.2222	0.86	1.09	37	2.21	11.2	11.2	72	282	0	0	2	Winter
0	67	0	0	24.0346	0.86	1.08	36.7	2.17	9.98	13.4	61	261	0	0	2	Summer
0	56	0	0	27.5482	0.86	1.07	43.5	2.28	11.02	11.02	88	437	0	0	3	Autumn
0	67	0	0	22.2656	0.86	1.07	41.4	2.3	11.75	11.75	65	417	0	0	2	Winter
0	84	1	0	24.4444	0.86	1.06	36.2	2.27	18	18	68	362	0	0	1	Autumn
0	59	0	0	28.0404	0.86	1.06	40.7	2.11	19.66	19.66	61	271	0	0	2	Autumn
0	53	0	0	24.974	0.86	1.06	41.1	2.16	6.12	7.5	47	89	0	0	2	Winter
1	85	0	0	23.1911	0.86	1.05	36.6	2.03	25.72	25.72	89	356	1	1	2	Summer
0	55	0	0	24.0346	0.86	1.05	36.2	2.34	8.37	8.37	56	287	0	0	2	Autumn
1	64	0	0	23.7037	0.86	1.05	34.3	2.02	11.15	11.15	78	151	0	0	3	Winter
0	85	1	0	24.4444	0.86	1.04	39.3	2.09	11.97	11.97	51	240	0	0	3	Winter
1	50	0	0	20.7612	0.86	1.02	36.8	2.02	22.9	22.9	50	226	0	0	1	Spring
1	55	0	0	17.301	0.86	1.02	37.2	2.08	12.94	12.94	65	146	0	0	2	Spring
1	50	0	0	23.03	0.86	1.02	41.3	2.13	5.12	5.12	35	146	1	1	2	Autumn
0	83	1	0	26.1593	0.86	1	34	2.1	24.17	24.17	86	368	0	0	3	Autumn
0	85	0	0	17.7778	0.86	1	35.6	2.2	14.05	14.05	75	358	0	0	2	Winter
0	60	0	0	23.4375	0.86	0.99	35.2	2.15	14.24	14.24	81	340	0	0	3	Spring
0	69	1	1	24.2188	0.86	0.99	35.8	2.03	14.88	14.88	80	335	0	0	2	Summer
0	53	0	0	25.8478	0.86	0.99	39.5	2.27	10.89	10.89	60	323	0	0	1	Summer
1	83	1	0	20.9366	0.86	0.99	38.8	2.19	11.08	11.08	78	309	0	0	2	Autumn
0	75	0	0	24.0779	0.86	0.99	38.6	2.1	11.36	11.36	41	108	0	0	2	Spring
0	54	0	0	25.7117	0.86	0.98	40	2.15	9.27	9.27	52	244	0	0	1	Autumn
0	88	0	0	24.974	0.86	0.98	36.3	2.07	16.35	16.35	63	187	0	0	2	Summer
0	74	0	0	21.4844	0.86	0.97	39.6	2.73	16.19	16.19	100	459	0	0	2	Summer
0	73	0	0	23.0681	0.86	0.97	41.6	2.31	7.11	7.11	39	328	0	0	2	Winter
0	55	0	0	22.0386	0.86	0.97	39.9	2.4	47.14	47.14	107	256	0	0	3	Summer
0	82	0	0	24.7967	0.86	0.96	37.3	2.22	23.92	23.92	109	466	0	0	2	Autumn
1	54	0	0	30.863	0.86	0.96	37.2	2.12	11.71	11.71	76	380	0	0	2	Winter
0	51	0	0	25.0762	0.86	0.96	35.9	2.09	51.52	51.52	49	133	0	0	2	Winter
0	91	0	0	25.6312	0.86	0.94	37.4	2.24	8.45	8.45	46	332	0	0	2	Autumn
1	88	0	0	20.5457	0.86	0.94	38.3	2.06	13.47	13.47	60	299	0	0	2	Autumn
0	57	0	0	30.4688	0.86	0.92	39	2.19	10.98	8.3	71	402	0	0	3	Summer
0	57	0	0	24.5578	0.86	0.91	39.4	2.17	10.29	10.29	81	254	0	0	2	Autumn
0	69	1	1	23.0469	0.86	0.9	42.2	2.28	10.71	1.9	74	285	0	0	2	Winter
0	72	1	0	26.7698	0.86	0.89	38.9	2.39	20.89	20.89	77	434	0	0	2	Autumn
0	56	0	0	18.3594	0.86	0.89	35.8	2.07	8	8	72	198	0	0	2	Spring
0	75	1	0	27.0552	0.86	0.88	38.5	2.08	18.34	18.34	134	330	0	0	3	Spring
0	79	0	0	20.0288	0.86	0.88	33.2	2.02	17.96	17.96	55	282	0	0	1	Winter
0	58	0	0	25.2174	0.86	0.88	38.5	2.1	7.61	7.61	38	138	0	0	3	Summer
0	75	0	0	27.5739	0.86	0.86	37.5	2.83	18.29	18.29	81	362	0	0	2	Summer
0	72	0	0	25.2994	0.86	0.86	42.7	1.95	14.42	14.42	66	227	0	0	2	Winter
0	86	0	0	23.8751	0.86	0.84	43.6	2.2	15	15	71	426	0	0	2	Winter
0	68	1	0	23.0112	0.86	0.84	44.6	2.44	13.88	13.88	59	311	0	0	1	Summer
0	73	0	0	23.4586	0.86	0.84	37.5	2.18	13.52	13.52	75	274	0	0	3	Winter
0	69	0	0	21.1109	0.86	0.84	38.2	2.04	16.2	16.2	55	103	0	0	3	Autumn
0	82	0	0	19.9792	0.86	0.81	46.5	2.17	38.3	38.3	82	315	0	0	1	Spring
0	66	0	0	23.4337	0.86	0.81	46.6	2.39	14.18	14.18	60	306	0	0	2	Spring
0	73	0	0	22.6003	0.86	0.79	45.4	2.26	9.51	9.51	55	185	0	0	2	Winter
0	76	0	0	26.6667	0.86	0.76	40.8	2.24	18.05	18.05	53	193	0	0	2	Summer
0	80	0	0	23.1111	0.86	0.7	48.3	2.46	13.86	13.86	44	324	0	0	2	Spring
0	61	0	0	19.6506	0.86	0.67	40.2	2.1	14.25	14.25	72	238	0	0	3	Summer
0	71	0	0	24.2188	0.86	0.54	43.2	2.3	10.55	5.7	65	336	0	0	3	Winter
1	67	0	0	18.5124	0.86	0.34	40.2	2.36	4.26	4.26	84	391	0	0	3	Spring
0	67	1	0	28.3039	0.85	2.27	37	2.2	26.95	26.95	189	402	0	0	2	Autumn
0	75	0	0	24.974	0.85	1.48	34.1	1.95	22.47	22.47	84	267	0	0	2	Autumn
0	72	0	0	23.8751	0.85	1.46	26.7	1.95	82.07	82.07	77	259	0	0	2	Autumn
0	69	0	0	20.8117	0.85	1.45	38.7	2.32	18.28	18.28	138	283	0	0	2	Winter
0	69	0	0	22.0293	0.85	1.38	41.6	2.14	14.66	14.66	57	304	0	0	2	Spring
0	66	0	0	22.0604	0.85	1.37	43.5	2.37	12.51	6.3	55	349	0	0	2	Autumn
0	58	0	0	24.8016	0.85	1.36	36.2	2.2	20.43	20.43	135	715	0	0	2	Winter
0	72	1	0	26.3702	0.85	1.33	33.7	2.45	34.1	34.1	86	209	0	0	1	Spring
0	70	0	0	22.2222	0.85	1.3	31.2	2.19	15.74	2	78	281	0	0	2	Autumn
0	54	0	0	21.4844	0.85	1.28	43	2.35	12.72	12.72	83	153	0	0	2	Spring
0	68	0	0	27.2392	0.85	1.27	41.1	2.11	13.1	13.1	75	304	0	0	2	Summer
0	74	1	0	29.1363	0.85	1.27	40.9	2.25	9.26	9.26	65	168	0	0	3	Summer
0	72	0	0	22.719	0.85	1.26	29.9	1.95	17.16	17.16	66	352	0	0	1	Autumn
0	64	0	0	20.8117	0.85	1.25	37.6	2.23	34.5	34.5	119	504	0	0	1	Winter
0	51	0	0	20.7031	0.85	1.24	38.6	2.16	11.68	7.3	58	228	0	0	2	Summer
0	73	0	0	23.0112	0.85	1.22	37.4	2.32	17.04	17.04	73	203	0	0	2	Winter
0	61	0	0	24.762	0.85	1.22	37.3	2.37	16.75	16.75	44	176	0	0	2	Spring
0	65	0	0	24.6094	0.85	1.21	29.4	2.07	12.04	12.04	98	278	0	0	2	Autumn
1	75	1	0	25.0995	0.85	1.21	46.5	2.48	13.98	13.98	67	261	0	0	2	Spring
1	67	0	0	20.7612	0.85	1.21	35.6	1.94	11.89	5.1	79	255	1	1	1	Autumn
0	81	0	0	24.0346	0.85	1.21	40.3	2.09	16.35	8.4	79	219	0	0	2	Winter
0	57	0	0	20.3125	0.85	1.2	40.4	2.29	6.96	6.96	56	72	0	0	3	Autumn
0	80	0	0	25.5937	0.85	1.18	38.5	2.08	10.4	10.4	45	193	0	0	2	Summer
0	80	0	0	24.1437	0.85	1.17	39.7	2.24	7.07	7.07	60	232	0	0	1	Winter
0	70	0	0	23.4375	0.85	1.17	36	2.12	12.79	12.79	53	178	0	0	2	Spring
0	62	1	0	28.6501	0.85	1.17	38	2.1	10.88	10.88	32	100	0	0	2	Summer
0	57	0	0	24.2188	0.85	1.16	47.4	2.15	25.78	25.78	80	354	0	0	2	Autumn
1	78	1	0	19.563	0.85	1.16	41.7	2.19	13.27	13.27	72	298	0	0	2	Autumn
0	75	0	0	23.1385	0.85	1.16	40.1	2.15	7.11	7.11	44	212	0	0	3	Autumn
0	75	0	0	21.4844	0.85	1.15	41.5	2.17	8.53	8.53	55	336	0	0	1	Autumn
0	91	0	0	31.2026	0.85	1.15	33	2.07	7.66	2.7	73	266	0	0	3	Autumn
0	77	0	0	21.7438	0.85	1.14	41.5	2.25	10.19	10.19	66	287	0	0	2	Spring
0	83	1	0	22.0386	0.85	1.14	37.7	2.17	9.9	9.9	42	256	0	0	1	Summer
0	58	0	0	21.3333	0.85	1.13	36.2	2.34	7.72	7.72	42	160	0	0	2	Summer
1	78	0	0	21.4536	0.85	1.12	41	2.2	21.69	21.69	91	386	0	0	2	Spring
1	64	0	0	22.3214	0.85	1.11	37	2.12	6.57	6.57	42	186	0	0	2	Summer
1	50	1	1	22.4082	0.85	1.09	37.5	2	41.45	41.45	65	234	1	1	2	Summer
0	77	0	0	26.6728	0.85	1.09	38	2.06	5.24	5.24	35	203	0	0	2	Summer
0	86	1	0	16.6468	0.85	1.09	38.7	2.2	7.3	7.3	36	155	0	0	3	Spring
0	66	0	1	26.25	0.85	1.08	37.1	2.2	9.97	9.97	65	371	0	0	3	Summer
0	63	0	0	20.8117	0.85	1.08	42.4	2.2	11.11	11.11	53	262	0	0	2	Winter
1	71	0	0	24.8358	0.85	1.07	36.7	2.14	15.79	15.79	46	352	0	0	2	Spring
0	78	0	0	22.5183	0.85	1.03	40.2	2.13	12.97	12.97	61	288	0	0	2	Summer
0	64	0	0	20.0842	0.85	1.03	42.1	2.33	9.57	9.57	47	279	0	0	2	Autumn
0	60	0	0	24.6548	0.85	1.03	34.2	2.09	9.33	9.33	55	237	0	0	2	Autumn
0	89	1	0	21.4844	0.85	1.03	34.6	2.08	18.1	18.1	56	221	0	0	2	Summer
1	69	0	0	20.7612	0.85	1.03	37.3	2.02	7.58	1.8	55	191	0	0	2	Autumn
1	67	0	0	18.3655	0.85	0.99	34.1	2.27	33.1	33.1	116	515	1	0	2	Winter
0	82	0	0	20.4294	0.85	0.99	41.3	2.32	12.3	12.3	70	274	0	0	3	Summer
1	86	0	0	24.974	0.85	0.99	41	2.27	11.08	11.08	61	175	0	0	2	Autumn
0	67	0	0	24.4646	0.85	0.98	47.9	2.31	9.27	9.27	88	276	0	0	2	Winter
0	91	0	0	21.3593	0.85	0.96	35.8	2.24	16.29	16.29	71	323	0	0	2	Winter
1	52	0	0	19.7232	0.85	0.96	43.1	2.36	18.39	18.39	40	312	0	0	2	Winter
0	52	0	0	20.8117	0.85	0.96	25.3	2.17	16.46	4.2	69	247	0	0	2	Spring
0	89	0	0	22.83	0.85	0.96	32.4	2.01	13.77	13.77	53	193	0	0	2	Autumn
0	59	0	0	21.4844	0.85	0.95	43.8	2.14	16.5	16.5	104	286	0	0	2	Summer
0	66	0	0	26.6667	0.85	0.94	38.4	2.2	14.55	14.55	64	330	0	0	3	Spring
0	86	1	0	23.8751	0.85	0.94	40.4	2.07	23.15	23.15	59	242	0	0	1	Spring
0	52	0	0	27.0552	0.85	0.94	41.5	2.21	10.2	10.2	59	173	0	0	3	Winter
0	68	0	0	27.4348	0.85	0.93	43.9	2.27	10.91	10.91	68	350	0	0	3	Spring
0	75	1	1	24.6094	0.85	0.93	40.1	2.11	8.09	8.09	56	219	0	0	2	Autumn
0	65	0	1	22.1893	0.85	0.92	38	2.12	12.63	12.63	60	405	0	0	3	Spring
0	55	0	0	22.4813	0.85	0.91	40.5	2	9.32	9.32	70	242	0	0	3	Autumn
0	59	0	0	22.8624	0.85	0.9	37.9	2.26	16.02	3.3	58	299	0	0	2	Spring
0	58	0	0	27.8852	0.85	0.89	32.3	1.95	22.58	22.58	174	423	0	0	3	Autumn
1	57	0	0	22.0386	0.85	0.88	44.6	2.26	12.12	12.12	78	263	1	1	2	Spring
1	59	1	0	24.8016	0.85	0.87	37	2.11	18.29	18.29	64	218	0	0	3	Winter
1	55	0	0	25.7117	0.85	0.86	39.2	2.18	13.51	13.51	72	318	1	0	2	Winter
0	53	0	0	23.8281	0.85	0.86	41	2.18	10.24	10.24	40	249	0	0	2	Autumn
1	67	0	0	25.4028	0.85	0.86	44.2	2.23	10.24	10.24	62	184	1	0	1	Spring
0	68	0	0	24.974	0.85	0.85	38.4	2.22	12.77	12.77	49	416	0	0	2	Spring
1	87	0	0	14.6924	0.85	0.85	46	2.32	25.45	25.45	62	385	0	0	2	Summer
1	66	0	0	21.4533	0.85	0.85	47.3	2.36	17.97	17.97	59	346	0	0	2	Winter
0	81	0	1	29.2969	0.85	0.85	35.4	2.17	10.3	10.3	60	278	0	0	2	Winter
1	75	0	0	19.5312	0.85	0.81	35.6	2.25	8.61	8.61	51	261	0	0	2	Spring
1	85	1	0	21.4533	0.85	0.8	37.9	2.21	10.56	10.56	79	271	0	0	2	Spring
0	86	0	0	15.8163	0.85	0.79	37.1	2.29	12.34	12.34	71	254	0	0	3	Winter
0	68	0	0	25.7117	0.85	0.72	40.5	2.24	11.18	11.18	38	301	0	0	2	Summer
0	68	1	0	22.2222	0.85	0.68	33.2	1.9	11.06	6.8	47	342	0	0	2	Winter
0	67	0	0	24.5578	0.85	0.68	35	1.99	10.56	10.56	52	216	0	0	3	Spring
0	57	0	0	21.7784	0.84	1.43	45.2	2.34	10.7	10.7	73	357	0	0	2	Winter
0	86	0	0	18.0662	0.84	1.42	43.9	2.28	16.43	16.43	72	313	0	0	3	Winter
1	73	0	0	22.4941	0.84	1.38	42.6	2.5	16.08	16.08	56	352	1	0	2	Spring
0	66	0	0	22.9591	0.84	1.37	40.6	2.38	8.04	2.8	57	323	0	0	2	Autumn
1	59	0	0	24.3865	0.84	1.37	41.9	2.26	9.14	9.14	97	296	0	0	2	Winter
0	78	0	0	20.8117	0.84	1.36	38.1	2.19	11.51	11.51	66	243	0	0	2	Spring
0	56	0	0	21.4844	0.84	1.35	33.8	2.11	8.37	8.37	43	181	0	0	2	Summer
0	51	0	0	20.7967	0.84	1.32	41.9	2.2	8.58	8.58	66	396	0	0	3	Spring
0	89	0	0	17.7778	0.84	1.3	39.3	2.34	11.04	11.04	47	208	0	0	2	Summer
0	76	0	0	25.3906	0.84	1.26	34.6	2.13	11.54	4.9	49	294	0	0	1	Autumn
0	67	0	0	27.3438	0.84	1.25	34.8	1.99	16.63	16.63	60	218	0	0	2	Summer
0	71	0	0	20.3619	0.84	1.25	46.4	2.35	11.92	11.92	61	197	0	0	2	Autumn
0	77	0	1	19.5312	0.84	1.25	38.3	2.1	11.44	5.2	83	181	0	0	2	Winter
1	82	0	0	24.8016	0.84	1.24	35.5	2.23	8.17	3	53	302	1	1	2	Autumn
0	55	0	0	20.7168	0.84	1.23	41.6	2.28	24.56	24.56	69	278	0	0	2	Summer
0	80	0	0	20	0.84	1.23	42.8	2.3	8.74	8.74	45	212	0	0	2	Spring
0	66	0	0	23.8751	0.84	1.22	39.6	2.25	34.29	34.29	64	467	0	0	3	Autumn
0	59	0	0	18.8271	0.84	1.22	42.5	2.37	8.11	8.11	56	200	0	0	2	Summer
1	65	0	0	22.1453	0.84	1.21	32.6	2.2	13.35	13.35	66	333	0	0	2	Winter
0	72	0	0	20.3125	0.84	1.2	43.7	2.44	12.1	13.6	86	313	0	0	3	Spring
0	60	0	0	23.2335	0.84	1.2	42.3	2.11	49.1	49.1	77	289	0	0	3	Autumn
0	77	0	0	19.5312	0.84	1.19	38.2	2.23	14.44	14.44	81	440	0	0	2	Summer
1	73	0	0	19.721	0.84	1.19	40.4	2.21	5.22	5.22	47	257	0	0	2	Spring
0	83	0	0	20.1951	0.84	1.18	38.3	2.19	21.79	21.79	70	281	0	0	2	Spring
0	68	0	0	22.8928	0.84	1.17	42.9	2.13	11.48	11.48	76	365	0	0	3	Summer
0	84	0	0	21.2183	0.84	1.16	42.2	2.24	13.67	13.67	46	305	0	0	2	Winter
1	64	0	0	25.7117	0.84	1.16	39.1	2.12	12.52	12.52	35	194	0	0	3	Summer
0	67	0	0	23.8751	0.84	1.15	33.7	2.28	13.8	13.8	57	234	0	0	3	Winter
0	88	1	0	23.3726	0.84	1.14	42.8	2.3	13.11	13.11	57	303	0	0	2	Winter
1	63	0	0	20.1956	0.84	1.13	34.8	2.04	7.34	7.34	46	322	0	1	2	Winter
0	58	0	0	22.2656	0.84	1.13	35.8	2.21	15.64	15.64	79	225	0	0	2	Winter
0	55	1	0	25.8876	0.84	1.13	42	2.13	7.37	3.9	56	200	0	0	2	Summer
0	80	0	0	28.9993	0.84	1.11	38.6	2.04	8.25	8.25	72	357	0	0	3	Winter
0	81	1	0	21.4844	0.84	1.11	45.8	2.38	16.57	16.57	103	211	0	0	2	Spring
0	55	0	0	25.4767	0.84	1.11	37.4	2.2	10.03	10.03	66	192	0	0	2	Winter
0	57	0	0	28.0957	0.84	1.1	36.1	2.14	12.94	12.94	61	341	0	0	1	Summer
0	87	0	0	19.5312	0.84	1.08	39.9	2.23	5.6	11.5	71	279	0	0	2	Autumn
0	51	0	0	27.0552	0.84	1.08	34.4	1.99	10.24	10.24	78	245	0	0	2	Winter
1	54	0	0	21.7738	0.84	1.08	39.6	2.29	8.91	8.91	70	207	1	0	2	Summer
0	60	0	0	25.1486	0.84	1.07	39.9	2.2	18.86	18.86	40	218	0	0	2	Spring
0	66	0	0	23.1247	0.84	1.06	40.2	1.9	31.77	31.77	63	531	0	0	2	Autumn
0	58	0	0	25.0762	0.84	1.06	44.6	2.06	18.45	18.45	97	300	0	0	2	Spring
0	66	0	0	23.2335	0.84	1.06	39.3	2.33	8.43	8.43	56	255	0	0	3	Autumn
1	61	0	0	27.6361	0.84	1.06	40.8	2.38	8.34	8.34	47	153	0	0	3	Autumn
0	68	0	0	29.1363	0.84	1.06	38.8	2.28	10.93	10.93	67	118	0	0	2	Spring
0	70	1	0	22.5069	0.84	1.05	42.3	2.5	26.14	26.14	152	510	0	0	2	Summer
0	68	0	0	24.974	0.84	1.05	37.4	2.05	14.14	14.14	55	229	0	0	2	Autumn
0	58	0	0	23.4375	0.84	1.04	43.7	2.3	31.13	4.7	61	331	0	0	1	Spring
0	75	0	0	20.8117	0.84	1.04	39.9	2.09	17.3	17.3	85	308	0	0	2	Spring
1	57	0	0	32.0461	0.84	1.04	33.9	2.06	22.71	22.71	87	281	0	0	2	Summer
0	81	1	1	20.5457	0.84	1.04	43.1	2.28	14.85	14.85	70	278	0	0	2	Winter
1	94	0	0	19.052	0.84	1.04	44.6	2.36	14.23	14.23	70	243	0	0	2	Summer
0	90	0	0	17.7778	0.84	1.04	30.5	2.18	19.67	19.67	66	217	0	0	3	Summer
1	60	0	0	24.677	0.84	1.03	39.5	2.22	9.8	9.8	79	228	0	0	3	Summer
0	69	0	0	19.5312	0.84	1.02	42.3	2.27	25.94	25.94	78	377	0	0	3	Autumn
0	65	0	0	21.4844	0.84	1.02	43.8	2.37	23.76	23.76	59	375	0	0	3	Winter
0	72	0	0	25.4028	0.84	1.01	32.1	2.19	17.29	17.29	83	306	0	0	2	Summer
0	62	0	0	21.3039	0.84	1.01	37.4	2.12	11.07	11.07	73	236	0	0	2	Autumn
1	68	0	0	24.6097	0.84	1	41.4	2.24	15.9	15.9	74	292	0	0	2	Spring
0	78	1	1	22.3214	0.84	1	41.5	2.18	15.38	15.38	75	256	0	0	3	Summer
1	71	0	0	25.7117	0.84	1	42.9	2.23	24.42	24.42	69	207	0	0	2	Autumn
0	69	0	0	20.3125	0.84	1	39.3	2.2	12.51	4.7	68	142	0	0	2	Spring
0	64	0	0	21.6413	0.84	0.99	36.3	2.17	7.89	7.89	47	343	0	0	2	Spring
0	58	0	0	22.0386	0.84	0.98	45.2	2.27	11.92	11.92	91	331	0	0	2	Winter
0	59	0	0	22.6003	0.84	0.98	44.4	2.31	9.11	6.5	53	238	0	0	2	Autumn
1	61	0	0	25.7117	0.84	0.98	37	2.24	13.63	13.63	65	216	0	0	3	Autumn
0	63	0	0	31.25	0.84	0.98	41.8	2.25	9.51	9.51	67	174	0	0	3	Summer
0	58	0	0	20.202	0.84	0.97	38.9	2.01	14.05	14.05	90	357	0	0	2	Spring
0	60	0	0	28.8889	0.84	0.97	45.9	2.28	10.1	10.1	61	302	0	0	2	Spring
0	71	0	0	23.4375	0.84	0.95	33.3	2.91	14.68	2.6	66	217	0	0	1	Summer
0	79	1	1	21.6441	0.84	0.94	39.7	2.16	11.09	7.5	63	287	0	0	2	Winter
0	61	0	0	22.6003	0.84	0.93	40	2.14	9.35	9.35	59	330	0	0	3	Autumn
0	77	0	0	18.7305	0.84	0.93	37.2	2.17	24.66	24.66	84	177	0	0	2	Winter
0	69	0	0	29.278	0.84	0.92	41.4	2.38	15.61	15.61	60	391	0	0	2	Summer
0	79	0	0	24.4444	0.84	0.92	41.4	2.13	9.67	9.67	66	187	0	0	2	Spring
0	52	0	0	18.4911	0.84	0.9	30.4	2.03	14.44	14.44	72	387	0	0	1	Winter
0	81	0	0	26.3465	0.84	0.89	44.7	2.45	11.09	11.09	60	492	0	0	2	Winter
1	54	0	0	22.0386	0.84	0.88	35.9	2.03	9.36	9.36	67	192	0	1	2	Summer
0	55	0	0	20.3954	0.84	0.87	36.5	1.91	9.81	9.81	47	272	0	0	1	Summer
0	73	1	1	31.25	0.84	0.86	35	1.95	10.51	10.51	48	210	0	0	2	Autumn
0	71	0	0	15.625	0.84	0.86	38.1	2.2	9.54	9.54	34	164	0	0	2	Winter
0	61	1	0	21.7784	0.84	0.85	34	2.19	8.76	8.76	66	273	0	0	2	Spring
1	65	0	0	28.3987	0.84	0.82	35.1	2.12	50.7	50.7	95	472	0	1	2	Summer
0	88	1	0	23.4375	0.84	0.81	39.4	2.06	12.71	4.8	44	196	0	0	2	Autumn
0	60	0	0	21.2306	0.84	0.79	44.8	2.2	9.48	9.48	45	257	0	0	2	Spring
0	54	0	0	23.4375	0.84	0.79	42.5	2.17	23.98	23.98	47	210	0	0	2	Spring
1	52	0	0	23.8751	0.84	0.74	44.2	2.57	19.16	19.16	64	236	0	1	3	Spring
1	59	0	0	25.3906	0.84	0.7	39.1	2.09	13.39	13.39	66	231	0	0	2	Summer
1	63	0	0	22.6337	0.84	0.67	46.6	2.38	9.13	9.13	64	379	0	0	2	Winter
0	62	0	0	23.7812	0.84	0.52	38.3	2.07	10.71	10.71	54	274	0	0	2	Autumn
0	62	0	0	24.4352	0.84	0.5	44.1	2.33	69.12	10.6	81	279	0	0	2	Autumn
1	89	0	0	21.5139	0.83	1.47	31.8	2.13	21.21	21.21	143	547	0	0	2	Spring
0	53	0	0	19.7239	0.83	1.47	37.5	2.14	12.26	12.26	63	307	0	0	2	Autumn
0	67	0	0	19.5312	0.83	1.41	44	2.22	61.7	61.7	71	377	0	0	2	Spring
0	74	0	0	23.8054	0.83	1.4	41.3	2.38	17.49	17.49	124	379	0	0	2	Winter
0	82	1	0	18.7305	0.83	1.38	37.7	2.26	5.59	5.59	51	237	0	0	2	Autumn
0	55	0	0	24.0346	0.83	1.37	40.7	2.27	14.54	14.54	42	394	0	0	1	Spring
0	57	0	0	24.6094	0.83	1.35	31.5	1.89	12.32	12.32	66	238	0	0	2	Autumn
0	52	0	0	21.6713	0.83	1.34	35.5	2.08	14.11	14.11	37	227	0	0	2	Spring
1	67	0	0	16.609	0.83	1.31	36.5	2.1	9.12	9.12	48	235	0	0	1	Summer
0	73	0	0	20.8117	0.83	1.29	37.3	2.27	5.78	9.1	50	210	0	0	2	Spring
0	75	0	1	22.0386	0.83	1.25	29	2.13	10.36	10.36	56	188	0	0	2	Summer
0	52	0	1	26.3465	0.83	1.24	35.4	2.15	9.92	9.92	76	322	0	0	2	Spring
0	72	0	0	22.2222	0.83	1.24	37.2	2.35	8.58	9.7	54	160	0	0	2	Winter
0	83	1	0	19.5312	0.83	1.23	39.9	2.24	11.41	11.41	84	328	0	0	2	Winter
0	90	1	1	24.4444	0.83	1.23	38.2	2.18	12.93	12.93	45	325	0	0	2	Spring
1	65	0	0	17.5781	0.83	1.23	33.5	2.3	7.28	5	49	254	0	0	2	Summer
0	76	0	0	16.6493	0.83	1.22	37.4	2.04	9.95	1.8	72	372	0	0	2	Autumn
1	71	0	0	21.2585	0.83	1.21	44.5	2.17	9.05	9.05	57	103	0	0	3	Autumn
1	83	0	0	17.301	0.83	1.2	45.5	2.5	19.15	19.15	103	619	0	0	2	Spring
1	58	0	0	18.424	0.83	1.2	36.8	2.17	9.89	9.89	51	177	1	0	2	Summer
0	62	1	0	24.3865	0.83	1.2	35.5	2.09	8.73	8.73	50	174	0	0	2	Spring
0	52	0	0	23.0469	0.83	1.19	37.7	2.18	14.43	14.43	94	438	0	0	2	Winter
1	73	0	0	19.5312	0.83	1.19	38.5	2.26	9.16	3.2	41	191	0	0	2	Winter
1	84	0	0	20.7612	0.83	1.18	45.5	2.32	12.7	12.7	60	373	0	0	2	Autumn
0	59	0	0	22.4766	0.83	1.16	45.1	2.36	26.19	26.19	57	342	0	0	1	Summer
1	68	0	0	22.1488	0.83	1.15	39.3	2.04	8.3	8.3	67	367	0	0	2	Winter
0	65	0	0	23.8751	0.83	1.15	38.3	2.17	12.54	12.54	50	355	0	0	2	Winter
1	67	0	0	24.9991	0.83	1.15	47.1	2.37	17.71	17.71	81	306	0	0	2	Winter
1	50	0	1	24.4352	0.83	1.14	46.5	2.29	9.71	9.71	79	338	0	0	2	Spring
1	77	0	0	24.6094	0.83	1.13	46	2.31	69.33	69.33	52	419	0	0	2	Summer
0	68	1	0	26.5625	0.83	1.12	37.4	2.17	8.7	5	53	269	0	0	1	Spring
0	53	0	0	22.5896	0.83	1.11	37.9	1.85	13.59	13.59	55	202	0	0	2	Spring
0	75	0	0	24.0346	0.83	1.07	39.6	2.12	30.29	30.29	72	381	0	0	3	Spring
0	67	0	0	22.2222	0.83	1.06	40.9	2.19	15.99	15.99	51	247	0	0	1	Autumn
0	80	0	0	15.6013	0.83	1.04	40.9	2.26	11.13	11.13	77	349	0	0	2	Winter
0	68	0	0	27.3438	0.83	1.04	34.8	2.43	14.56	14.56	60	342	0	0	2	Autumn
0	70	0	0	23.0112	0.83	1.04	42.7	2.3	9.83	9.83	42	267	0	0	2	Winter
0	68	0	0	24.3141	0.83	1.04	37.7	2.16	11.7	5.3	50	249	0	0	2	Autumn
0	64	0	0	21.0938	0.83	1.03	37.7	2.11	37.68	37.68	51	340	0	0	2	Spring
0	64	0	0	19.1467	0.83	1.01	34.1	2.12	17.34	17.34	56	145	0	0	2	Spring
0	82	1	1	24.1415	0.83	1	38.8	2.15	6.97	7.1	57	288	0	0	2	Summer
0	52	0	0	24.0346	0.83	0.99	40.6	2.13	21.25	21.25	65	188	0	0	2	Winter
0	51	0	0	22.2222	0.83	0.98	39.8	2.19	11.69	11.69	80	399	0	0	2	Winter
1	50	0	0	21.5139	0.83	0.98	39.3	2.02	10.39	10.39	70	152	0	0	2	Autumn
0	91	1	0	20	0.83	0.98	38.5	2.33	7.82	7.82	39	119	0	0	2	Winter
0	63	0	0	26.0584	0.83	0.97	37.9	2.23	14.87	14.87	100	280	0	0	2	Winter
0	76	0	0	18.9745	0.83	0.95	35.6	2.16	10.66	10.66	63	297	0	0	2	Winter
1	72	1	0	23.3067	0.83	0.93	34.3	2.01	22.53	22.53	86	347	0	0	2	Winter
1	83	0	0	23.8751	0.83	0.9	39.6	2.27	8.83	8.83	80	354	0	0	2	Spring
1	66	0	0	25.4524	0.83	0.89	32.3	2	12.74	12.74	61	161	0	0	2	Winter
0	65	0	0	19.1467	0.83	0.88	44.2	2.22	16.7	16.7	42	258	0	0	2	Autumn
0	66	0	0	24.3418	0.83	0.87	40	2.2	13.71	13.71	96	380	0	0	2	Spring
0	66	0	0	30.1103	0.83	0.87	42.8	2.2	11.14	11.14	36	193	0	0	2	Spring
0	56	0	0	19.1953	0.83	0.84	33.6	2.18	18.58	18.58	98	308	0	0	2	Summer
0	65	0	0	20.7031	0.83	0.84	34.9	2.11	23.85	23.85	50	175	0	0	2	Spring
0	77	0	0	21.2279	0.83	0.81	43.6	2.19	12.02	4.7	70	318	0	0	2	Autumn
0	83	1	0	18.7305	0.83	0.81	39.8	2.16	10.94	10.94	56	201	0	0	2	Autumn
1	90	0	0	16.6493	0.83	0.8	36.1	2.11	28.21	28.21	62	226	0	0	2	Winter
0	68	0	1	26.7094	0.83	0.79	40	2.18	20.75	20.75	74	343	0	0	2	Autumn
0	64	0	0	23.4375	0.83	0.79	33.5	2.28	12.09	12.09	46	203	0	0	2	Spring
1	57	0	0	24.4473	0.83	0.77	35	2.03	10.08	10.08	59	209	0	0	2	Autumn
0	57	0	0	18.3655	0.83	0.74	29.6	1.94	19.54	7.2	100	277	0	0	2	Summer
0	79	1	0	24.7768	0.83	0.73	43.7	2.09	9.57	9.57	40	195	0	0	2	Winter
0	64	0	0	22.6368	0.83	0.67	40.2	2.02	13.43	13.43	51	398	0	0	3	Spring
0	69	1	0	24.6548	0.83	0.66	45.8	2.21	8.71	8.71	42	270	0	0	2	Winter
0	79	0	0	24	0.83	0.65	40.8	2.17	25.62	7.4	89	386	0	0	3	Summer
0	71	0	0	28.5375	0.83	0.61	40.6	2.1	14.02	14.02	65	283	0	0	2	Summer
0	50	0	0	22.8624	0.82	2.14	36.9	2.32	30.44	30.44	43	169	0	0	2	Autumn
1	68	0	0	25.462	0.82	1.65	45	2.27	8.6	8.6	71	381	1	1	3	Summer
0	74	0	0	19.9594	0.82	1.48	47.6	2.33	10.86	10.86	78	402	0	0	2	Spring
0	70	0	0	24.0055	0.82	1.45	46.3	2.39	36.46	36.46	73	285	0	0	1	Winter
0	69	0	0	20.8117	0.82	1.43	38	2.29	22.37	22.37	116	345	0	0	2	Summer
0	72	0	0	24	0.82	1.41	43.6	2.32	12.71	6.2	59	279	0	0	2	Summer
0	64	0	0	16.8962	0.82	1.31	41.1	2.28	12.42	12.42	81	273	0	0	2	Summer
0	71	0	0	24.0346	0.82	1.29	40.3	2.07	18.53	18.53	64	124	0	0	2	Autumn
0	73	0	0	23.4221	0.82	1.28	32.7	2.28	15.83	15.83	68	371	0	0	3	Summer
1	54	0	0	20.7612	0.82	1.27	42.9	2.31	13.92	13.92	55	370	1	0	2	Autumn
0	69	0	0	23.4221	0.82	1.27	37.1	2.13	16.02	16.02	69	255	0	0	2	Summer
0	78	0	0	20.9366	0.82	1.27	40.8	2.26	11.69	11.69	48	145	0	0	2	Spring
1	70	0	0	29.0174	0.82	1.26	37.7	2.23	11.89	11.89	80	265	0	0	3	Spring
0	57	0	0	19.5312	0.82	1.23	42.4	2.3	11.61	11.61	62	310	0	0	2	Summer
0	80	0	0	22.2222	0.82	1.22	39.2	2.19	10.93	7.9	60	262	0	0	2	Autumn
0	70	0	0	19.5312	0.82	1.21	40.8	2.27	9.32	9.32	60	220	0	0	2	Spring
0	71	0	0	22.8928	0.82	1.2	42.5	2.35	9.28	5.2	74	210	0	0	2	Summer
0	68	0	0	21.7778	0.82	1.2	40.7	2.2	8.68	8.68	49	203	0	0	2	Summer
0	69	0	0	19.313	0.82	1.19	44.3	2.37	14.62	14.62	67	317	0	0	2	Winter
1	57	0	0	26.6667	0.82	1.17	30.6	2.09	13.98	13.98	66	429	0	0	3	Summer
0	79	0	0	23.4221	0.82	1.16	41.5	2.22	25.58	25.58	70	383	0	0	2	Spring
1	77	0	0	20.5499	0.82	1.16	41.2	2.31	12.66	5.2	53	203	0	0	2	Spring
0	57	0	0	19.5312	0.82	1.14	41.8	2.32	18.32	2.1	41	316	0	0	2	Summer
0	51	0	0	23.2335	0.82	1.13	38.3	2.17	15.09	15.09	56	287	0	0	2	Spring
0	65	0	0	26.1427	0.82	1.13	32.4	2.35	10.27	10.27	57	215	0	0	3	Spring
0	89	0	0	22.8928	0.82	1.1	37.7	2.23	16.96	16.96	75	418	0	0	2	Autumn
0	54	0	0	24.2424	0.82	1.09	40.3	2.12	11.98	11.98	64	238	0	0	3	Winter
1	71	0	0	20.202	0.82	1.09	36	2.15	14.4	14.4	62	212	1	0	3	Winter
0	60	0	0	26.5643	0.82	1.09	40.5	2.21	10.6	10.6	59	210	0	0	3	Autumn
0	83	0	0	20.3125	0.82	1.09	41.1	2.18	13.43	13.43	51	162	0	0	3	Spring
1	63	0	0	19.487	0.82	1.09	37.2	2.14	7.57	8.1	53	69	1	0	3	Spring
1	80	1	1	26.0262	0.82	1.07	34.7	2.27	16.75	16.75	74	317	0	0	3	Spring
0	74	0	0	24.0346	0.82	1.07	37.6	2.23	14.68	5.1	38	193	0	0	2	Autumn
0	72	0	0	27.3438	0.82	1.06	36.7	2.07	8.71	8.71	59	300	0	0	2	Summer
1	58	0	0	19.8141	0.82	1.05	41	2.2	11.58	11.58	65	300	1	0	2	Spring
1	84	0	0	23.3067	0.82	1.04	36.2	2.16	13.48	13.48	63	420	0	0	2	Winter
0	56	0	0	23.4375	0.82	1.04	42	2.01	19.93	19.93	65	409	0	0	2	Autumn
1	67	0	0	26.9274	0.82	1.03	42.3	2.21	14.7	14.7	67	261	0	0	2	Spring
0	59	0	0	25.2174	0.82	1.02	39.3	2.18	15.89	5.4	49	283	0	0	2	Winter
0	66	0	0	24.1672	0.82	1.01	38.4	2.01	11.22	11.22	65	340	0	0	1	Winter
0	58	0	0	24.2188	0.82	0.99	43.1	2.32	18.61	18.61	55	282	0	0	2	Summer
0	59	0	0	23.7253	0.82	0.99	37.3	2.15	10.72	6	63	260	0	0	2	Spring
1	68	0	1	21.7079	0.82	0.98	34.8	2.08	10.85	10.85	76	291	0	0	2	Spring
0	55	1	0	24.864	0.82	0.95	34.9	2.02	11.05	11.05	60	257	0	0	3	Spring
0	70	0	1	24.8016	0.82	0.94	45.8	2	38.56	38.56	69	379	0	0	2	Winter
0	69	1	0	21.3593	0.82	0.94	37.6	2.21	18.02	18.02	109	348	0	0	3	Spring
0	62	0	0	27.8876	0.82	0.94	42.3	2.28	10.2	10.2	59	197	0	0	2	Summer
0	91	1	0	18.75	0.82	0.91	39.8	2.18	9.1	9.1	78	324	0	0	3	Summer
0	59	0	0	25.3906	0.82	0.9	39.4	2.17	7.3	7.3	66	258	0	0	2	Spring
1	51	0	0	19.8141	0.82	0.89	30.9	1.95	7.69	7.69	42	178	0	0	1	Spring
0	66	0	0	23.7118	0.82	0.86	42.7	2.22	6.65	6.65	49	167	0	0	2	Autumn
0	75	0	0	25.3906	0.82	0.86	39	2.09	12.47	12.47	66	94	0	0	2	Spring
0	81	0	0	15.625	0.82	0.85	38.4	2.15	18.39	18.39	76	244	0	0	1	Spring
1	73	0	0	21.2585	0.82	0.84	39.6	2.11	7.35	7.35	74	171	0	0	2	Winter
0	60	1	1	22.8928	0.82	0.75	39.3	2.1	14.9	14.9	66	361	0	0	2	Spring
0	85	0	0	24.4646	0.82	0.75	38.5	2.01	5.43	5.43	33	195	0	0	2	Spring
0	66	0	0	24.6548	0.82	0.73	40	2.17	16.61	16.61	75	242	0	0	2	Autumn
1	61	0	0	19.052	0.82	0.58	44.4	2.37	17.69	17.69	65	324	0	0	2	Spring
0	63	0	0	24.974	0.82	0.58	36.9	2.06	11.98	11.98	75	181	0	0	2	Spring
0	70	0	0	28.6326	0.82	0.48	40.5	1.99	13.25	13.25	58	262	0	0	2	Spring
0	55	0	0	25.4767	0.81	1.52	39.4	2.11	28.33	28.33	127	297	0	0	1	Spring
1	84	1	0	24.3496	0.81	1.43	42.2	2.31	29.1	29.1	76	460	1	0	1	Summer
1	62	0	0	25.7117	0.81	1.4	37.5	2.09	11.05	11.05	73	319	0	0	2	Autumn
0	80	1	0	22.6003	0.81	1.36	41	2.29	8.79	8.79	67	254	0	0	2	Winter
0	60	0	0	26.2917	0.81	1.35	41.5	2.28	11.62	11.62	75	341	0	0	2	Autumn
0	55	0	0	26.0375	0.81	1.35	37	2.31	10.37	10.37	74	199	0	0	3	Summer
0	52	0	0	27.3438	0.81	1.32	45.8	2.38	10.97	10.97	67	138	0	0	2	Winter
0	84	0	0	19.7603	0.81	1.29	36	2.22	11.91	11.91	70	465	0	0	2	Autumn
0	64	0	0	26.4381	0.81	1.29	39.8	2.31	9.31	9.31	77	311	0	0	3	Spring
0	84	0	0	24.8758	0.81	1.28	39.1	2.26	20.2	20.2	67	239	0	0	2	Winter
0	57	0	0	24.1672	0.81	1.27	30.9	1.9	23.12	4.5	72	319	0	0	2	Spring
0	69	0	0	19.5312	0.81	1.26	39.3	2.18	14.76	14.76	74	272	0	0	2	Spring
0	90	0	0	21.6713	0.81	1.23	42.1	2.29	12.31	12.31	81	584	0	0	2	Spring
0	72	0	0	24.974	0.81	1.23	41	2.26	5.93	5.93	52	137	0	0	2	Summer
0	59	0	0	22.8329	0.81	1.22	41.3	2.13	4.96	4.96	58	288	0	0	2	Spring
0	59	0	0	21.83	0.81	1.19	39.6	2.27	18.8	18.8	45	325	0	0	2	Winter
0	57	0	0	20.3125	0.81	1.16	43.6	2.37	12.65	12.65	73	238	0	0	2	Summer
0	70	0	0	24.3418	0.81	1.15	30	1.99	15.92	15.92	99	297	0	0	2	Spring
0	62	0	0	30.4832	0.81	1.15	39.8	2.2	15.19	15.19	69	241	0	0	2	Summer
0	64	0	0	19.7239	0.81	1.15	42	2.08	8.22	8.22	56	213	0	0	3	Autumn
0	77	0	0	24.974	0.81	1.15	38.1	2.13	7.14	7.14	54	142	0	0	2	Spring
1	53	0	0	30.1194	0.81	1.15	37.6	2.18	11.2	11.2	37	72	0	0	2	Winter
0	73	0	0	25.7232	0.81	1.14	43.4	2.19	19.79	19.79	57	407	0	0	3	Summer
0	79	0	0	23.7332	0.81	1.13	38.8	2.01	9	9	49	251	0	0	3	Spring
1	74	0	0	24.6094	0.81	1.13	37.5	2.22	10.46	10.46	52	210	1	1	2	Autumn
0	80	0	0	22.6562	0.81	1.12	45.9	2.13	8.69	7.9	77	315	0	0	1	Spring
0	64	0	0	29.5159	0.81	1.11	46.5	2.34	11.25	11.25	62	252	0	0	2	Spring
0	54	0	0	29.2969	0.81	1.11	36.7	2.16	7.69	7.69	55	200	0	0	2	Spring
0	52	0	0	35.8829	0.81	1.09	37.8	1.94	6.76	6.76	51	294	0	0	2	Spring
1	82	1	0	16.5289	0.81	1.07	41.9	2.21	12.94	12.94	57	240	0	0	2	Summer
0	84	0	0	24.974	0.81	1.06	38.8	2.06	9.18	9.18	52	242	0	0	1	Spring
0	67	0	0	23.4952	0.81	1.06	34.6	2.15	8.35	8.35	46	185	0	0	3	Spring
1	74	0	0	26.9531	0.81	1.03	47.9	2.29	18.17	18.17	65	324	0	0	2	Autumn
0	54	0	0	22.8624	0.81	0.99	42.7	2.2	10.64	10.64	57	226	0	0	2	Summer
0	50	0	0	28.3039	0.81	0.99	36.5	2.15	7.39	7.39	55	183	0	0	2	Autumn
1	60	0	0	26.6097	0.81	0.98	41	1.97	18.46	18.46	69	266	0	0	2	Spring
0	53	0	0	24.7409	0.81	0.98	30.6	2.19	9.17	9.17	69	173	0	0	2	Spring
0	66	0	0	20.8117	0.81	0.97	38.7	2.1	10.89	10.89	75	391	0	0	3	Spring
0	67	0	0	24.6548	0.81	0.97	42.7	2.26	23.36	23.36	71	302	0	0	2	Spring
0	76	1	0	22.3948	0.81	0.97	37.5	2.14	9.08	9.08	62	245	0	0	2	Autumn
0	61	0	0	26.3702	0.81	0.96	38.1	1.91	8.97	8.97	44	153	0	0	2	Winter
1	91	0	0	17.9391	0.81	0.92	41.9	2.09	19.99	19.99	122	326	0	0	2	Spring
0	63	0	0	20.4441	0.81	0.91	40.1	2.38	19.03	19.03	57	360	0	0	3	Summer
0	65	0	0	24.0882	0.81	0.9	42.4	2.22	21.66	21.66	98	299	0	0	3	Summer
0	76	0	0	20.7031	0.81	0.9	42.6	2.3	10.14	10.14	79	265	0	0	2	Spring
0	78	1	0	23.4375	0.81	0.89	40.8	2.19	17.8	17.8	61	341	0	0	2	Summer
0	68	0	0	20.0288	0.81	0.87	34.8	2.08	9.73	9.73	86	319	0	0	2	Autumn
0	62	0	0	26.7094	0.81	0.86	42.1	2.33	68.87	68.87	71	535	0	0	3	Autumn
1	80	0	0	22.0386	0.81	0.86	36.1	1.99	21.86	21.86	59	192	0	0	2	Winter
1	63	0	0	20.5693	0.81	0.81	38	2.1	6.4	6.4	53	290	0	0	3	Winter
1	69	1	0	26.7094	0.81	0.77	42.8	2.16	21.46	21.46	73	328	0	0	2	Summer
1	70	0	0	16.8962	0.81	0.77	40.4	2.17	14.2	14.2	106	247	0	1	2	Summer
1	68	1	1	20.83	0.81	0.76	39.1	2.11	64.07	64.07	69	239	1	0	2	Summer
0	68	0	0	23.9224	0.81	0.75	34.8	1.92	31.05	5.1	37	358	0	0	3	Winter
1	60	0	0	26.8923	0.81	0.74	39.7	2.07	11.09	11.09	50	210	1	1	3	Winter
0	87	0	0	19.2234	0.81	0.7	41.8	2.17	12	8.9	57	437	0	0	3	Autumn
0	75	1	1	24.6094	0.81	0.69	38.4	2.34	11.45	2.6	57	349	0	0	2	Spring
1	64	0	0	22.3214	0.81	0.68	41.1	2.41	11.17	11.17	51	293	0	0	3	Winter
0	66	0	0	23.1385	0.81	0.55	39.6	2.11	16.55	8.4	56	275	0	0	3	Autumn
0	72	0	0	21.0828	0.81	0.39	35.6	2.17	13.72	13.72	72	522	0	0	3	Spring
0	72	1	0	25.1532	0.8	1.62	36.9	2.32	20.98	20.98	51	262	0	0	2	Winter
1	87	0	0	26.8923	0.8	1.42	42.3	2.35	8	8	43	219	0	0	3	Summer
0	50	0	0	27.3438	0.8	1.37	36	2.13	22.58	22.58	69	235	0	0	2	Summer
0	77	0	0	21.7555	0.8	1.34	36.7	2.21	11.36	11.36	91	212	0	0	2	Spring
0	57	0	0	25.7117	0.8	1.31	45.8	2.37	16.3	16.3	79	269	0	0	3	Summer
0	91	0	0	18.2615	0.8	1.3	39.2	2.37	14.44	14.44	55	554	0	0	3	Winter
0	63	0	0	24.974	0.8	1.29	47.2	2.26	12.43	12.43	67	281	0	0	2	Winter
0	66	0	0	20.83	0.8	1.28	38.3	2.17	8.93	10.4	39	314	0	0	3	Summer
0	71	0	0	23.4375	0.8	1.26	37.1	2.08	15.49	15.49	65	322	0	0	3	Spring
0	77	0	0	26.7752	0.8	1.26	33.3	2.03	23.31	23.31	76	176	0	0	2	Autumn
1	73	0	0	18.5568	0.8	1.25	41.3	2.2	42.38	42.38	74	316	0	0	2	Summer
1	75	0	0	21.7993	0.8	1.22	46	2.36	10.3	10.3	92	345	1	1	3	Spring
0	70	0	0	18.3655	0.8	1.2	43	2.29	16.27	16.27	92	417	0	0	2	Summer
0	60	0	0	22.0317	0.8	1.18	17.8	1.47	5.56	5.56	64	272	0	0	2	Spring
0	63	0	0	29.2969	0.8	1.16	49.1	2.32	66.97	3.9	76	401	0	0	2	Winter
0	64	0	0	22.8928	0.8	1.16	34.7	2.06	18.77	18.77	85	292	0	0	3	Winter
1	79	0	0	19.1001	0.8	1.14	40.8	2.14	12.13	12.13	81	359	1	0	2	Summer
1	58	0	0	27.5482	0.8	1.14	39.4	2.37	7.59	7.59	55	278	1	0	2	Autumn
1	79	0	0	23.7387	0.8	1.13	41.9	2.08	13.9	13.9	67	211	0	0	2	Spring
0	79	0	0	27.3438	0.8	1.12	41.5	2.44	10.11	10.11	69	191	0	0	1	Autumn
0	80	0	0	20.8117	0.8	1.1	45.3	2.33	25.44	25.44	116	283	0	0	2	Summer
0	58	0	0	31.25	0.8	1.1	41	2.31	11.45	11.45	62	165	0	0	2	Winter
0	76	1	1	26.0584	0.8	1.09	41.1	2.21	13.08	13.08	33	181	0	0	2	Winter
0	74	0	0	22.3703	0.8	1.08	37.7	2.41	16.17	4.9	60	179	0	0	2	Summer
0	59	0	0	22.0317	0.8	1.08	41.8	2.2	10.33	10.33	79	126	0	0	2	Summer
0	56	0	0	24.8016	0.8	1.07	41.3	2.02	10.19	10.19	76	356	0	0	2	Spring
0	64	0	0	27.3438	0.8	1.07	33.7	2.09	42.71	42.71	80	311	0	0	2	Winter
1	70	0	0	27.5482	0.8	1.06	34.1	2.26	14.62	14.62	107	451	1	0	2	Winter
0	87	1	0	26.0375	0.8	1.06	36	2.05	8.87	8.87	55	224	0	0	3	Spring
0	73	0	0	24.2188	0.8	1.05	41.5	2.25	11.91	11.91	81	367	0	0	2	Spring
1	73	1	0	19.487	0.8	1.05	33.7	2.07	10.48	10.48	76	158	1	1	2	Summer
0	61	0	0	24.7409	0.8	1.04	40.6	2.17	12.91	12.91	60	275	0	0	2	Summer
1	73	0	0	19.5312	0.8	1.04	37.3	2.12	15.08	15.08	78	203	0	0	2	Summer
1	60	0	0	27.5802	0.8	1.02	44.2	2.4	8.36	8.36	72	300	0	0	2	Summer
0	65	0	0	19.6752	0.8	1.02	27.4	2.11	10.5	10.5	44	214	0	0	2	Autumn
0	75	1	1	19.2277	0.8	1	42.8	2.23	11.89	11.89	100	335	0	0	3	Autumn
1	83	0	0	25.4028	0.8	0.98	36.3	2.13	9.67	9.67	59	226	0	0	3	Summer
0	58	0	0	24.0346	0.8	0.97	41.3	2.33	9.51	9.51	54	359	0	0	3	Autumn
0	53	0	0	22.5827	0.8	0.97	39.7	2.08	11.4	11.4	65	215	0	0	2	Winter
0	61	0	0	24.4473	0.8	0.93	38	2.16	15.26	3.1	52	281	0	0	2	Summer
1	52	0	0	25.711	0.8	0.92	37	2.21	6.76	6.76	64	230	0	0	2	Autumn
0	73	0	0	18.2899	0.8	0.89	35.8	2.22	13.37	13.37	58	302	0	0	2	Summer
0	77	0	0	18.7305	0.8	0.86	40	2.15	12.08	12.08	73	307	0	0	2	Autumn
0	70	0	0	27.3438	0.8	0.79	44.8	2.21	38.74	38.74	52	275	0	0	2	Autumn
0	59	0	0	25.0995	0.8	0.79	36.1	2.02	14.26	14.26	41	147	0	0	3	Winter
0	68	0	0	21.3333	0.8	0.66	37.1	2.18	16.23	16.23	73	140	0	0	2	Summer
0	71	0	0	20	0.8	0.61	41.2	2.25	28.31	28.31	45	292	0	0	2	Autumn
0	56	0	0	22.4323	0.8	0.6	35.5	2.11	18.97	18.97	133	415	0	0	2	Spring
0	64	0	0	24	0.8	0.53	42.6	2.26	13.73	13.73	60	270	0	0	3	Summer
1	81	0	0	24.0346	0.79	1.36	47.6	2.49	20.11	20.11	78	334	0	0	2	Winter
0	66	0	0	22.5827	0.79	1.31	34.3	2.04	7.26	7.26	57	285	0	0	2	Summer
1	71	0	0	22.0386	0.79	1.29	44.3	2.24	13.31	13.31	42	222	0	0	2	Summer
0	85	0	0	24.0344	0.79	1.25	42.1	2.1	10.63	10.63	71	356	0	0	2	Winter
1	53	0	0	23.7118	0.79	1.2	38.9	2.1	41.9	41.9	89	453	0	0	2	Winter
0	68	0	0	19.7035	0.79	1.19	41.3	2.31	13.09	13.09	38	301	0	0	2	Autumn
1	59	0	0	26.8136	0.79	1.19	43.5	2.08	6.88	6.88	57	281	0	1	2	Winter
1	64	1	0	26.5731	0.79	1.18	42.5	2.28	13.82	13.82	81	447	1	1	3	Autumn
0	65	0	0	22.5827	0.79	1.18	39.2	2.21	10.57	10.57	77	194	0	0	2	Winter
0	52	0	0	20.4294	0.79	1.17	41.7	2.15	9.14	9.14	60	332	0	0	2	Spring
0	75	0	0	26.0375	0.79	1.17	39.4	2.25	15.37	15.37	69	264	0	0	3	Summer
1	67	0	0	25.5102	0.79	1.16	41.7	2.17	7.92	7.92	46	99	0	0	2	Spring
0	87	1	0	20.8117	0.79	1.15	39.9	2.19	17.64	17.64	106	362	0	0	2	Autumn
0	84	0	0	20.5457	0.79	1.15	39.6	2.16	6.76	6.76	47	244	0	0	2	Winter
1	62	1	0	22.4913	0.79	1.14	43.4	2.22	21.22	21.22	74	325	0	0	3	Autumn
0	53	0	0	21.7784	0.79	1.14	40.1	2.2	7.24	4.7	61	211	0	0	2	Autumn
1	81	0	0	29.2969	0.79	1.13	40.8	2.1	12.52	12.52	81	241	0	1	2	Autumn
1	70	0	0	27.3438	0.79	1.12	43.8	2.26	11.13	11.13	66	454	0	0	3	Spring
1	65	0	0	31.2175	0.79	1.12	40.5	2.14	5.6	5.6	45	128	0	0	2	Winter
0	62	0	0	22.8329	0.79	1.11	34.2	2.13	18.54	18.54	103	326	0	0	3	Winter
0	64	1	1	22.8928	0.79	1.1	37.9	2.15	11.21	11.21	48	260	0	0	3	Autumn
1	72	0	0	17.9931	0.79	1.1	42.2	2.18	15.94	15.94	71	127	0	0	2	Spring
0	68	0	0	25.9107	0.79	1.09	33.4	2.18	11.32	11.32	47	147	0	0	2	Winter
0	53	0	0	22.5827	0.79	1.08	33.3	1.82	6.08	6.08	39	187	0	0	2	Autumn
0	70	1	1	18.7305	0.79	1.07	43.5	2.33	15.4	15.4	101	565	0	0	2	Autumn
0	64	0	0	21.3382	0.79	1.06	37.8	2.07	6.29	6.29	42	244	0	0	2	Summer
0	54	0	0	20	0.79	1.06	42.2	2.27	9.2	9.2	38	151	0	0	3	Autumn
0	63	0	0	26.3702	0.79	1.05	35.4	2.17	7.23	7.23	26	267	0	0	2	Autumn
1	75	0	0	20.4897	0.79	1.04	36.9	2.06	20.66	20.66	57	207	0	0	2	Winter
0	79	0	0	16.0231	0.79	1.03	38.5	2.05	10.02	10.02	66	153	0	0	1	Spring
1	95	1	0	23.3937	0.79	1.01	36.1	2.12	21.96	21.96	69	200	0	0	3	Spring
1	67	0	0	19.721	0.79	0.99	35.7	2.15	8.51	8.51	49	229	0	0	3	Winter
0	76	1	0	23.4375	0.79	0.97	34.7	2.06	12.9	5.8	55	207	0	0	2	Autumn
1	54	1	0	29.3848	0.79	0.96	35.7	2.15	22.22	22.22	101	252	0	0	2	Spring
0	68	0	0	28.0404	0.79	0.95	40.8	2.17	18.16	18.16	62	184	0	0	2	Spring
0	50	0	0	23.7387	0.79	0.88	32.1	1.95	18.82	18.82	114	411	0	0	3	Summer
0	69	0	0	25.3906	0.79	0.88	44.6	2.35	37.77	37.77	81	312	0	0	4	Winter
0	66	0	0	23.4375	0.79	0.86	38.6	2.05	16.89	5.7	57	165	0	0	3	Autumn
1	61	0	0	21.4533	0.79	0.82	44.6	2.1	12.87	12.87	65	435	0	0	2	Autumn
0	67	0	0	22.8928	0.79	0.77	37.6	2.09	14.28	14.28	55	184	0	0	3	Spring
1	78	0	0	19.487	0.79	0.75	41.6	2.09	19.84	19.84	78	374	1	0	2	Winter
1	70	0	0	25.7117	0.79	0.73	39.4	2.16	16.38	16.38	95	449	0	0	2	Winter
0	86	0	0	20.9366	0.79	0.69	42.4	2.26	17.42	17.42	77	297	0	0	3	Winter
1	58	0	0	25.5296	0.79	0.55	40.3	2.1	12.91	12.91	49	274	0	0	2	Summer
0	66	0	0	26.7094	0.79	0.54	44.4	2.09	34	34	66	351	0	0	3	Spring
0	93	0	0	20.4441	0.79	0.32	41	2.25	19.26	19.26	45	314	0	0	2	Winter
0	62	0	0	27.3923	0.78	1.42	34.1	2.28	7.44	7.44	67	266	0	0	2	Autumn
0	80	1	0	19.5312	0.78	1.41	39.1	2.15	11	12.3	84	257	0	0	1	Autumn
1	83	1	0	21.7784	0.78	1.36	40.8	2.24	7.27	7.27	57	175	0	0	2	Winter
0	65	0	0	26.6728	0.78	1.3	39.8	2.28	5.58	4.6	50	201	0	0	3	Spring
1	68	0	0	20.7612	0.78	1.27	36.4	2.06	8.96	8.96	106	329	0	0	3	Summer
0	65	1	0	29.7442	0.78	1.27	35.3	2.17	46.84	46.84	59	260	0	0	2	Summer
0	74	0	0	25.9151	0.78	1.27	41.3	2.22	17.03	17.03	38	199	0	0	3	Autumn
1	82	0	0	20.5457	0.78	1.25	32.7	2.19	15.61	15.61	56	200	0	0	2	Spring
0	68	0	0	25.3906	0.78	1.22	40.6	2.36	13.21	13.21	65	319	0	0	2	Spring
0	74	0	0	22.8624	0.78	1.2	39.2	2.15	7.32	7.32	36	251	0	0	3	Spring
0	66	0	0	22.68	0.78	1.19	46.7	2.41	8.54	8.54	78	394	0	0	3	Spring
0	62	0	0	20.8117	0.78	1.19	36.7	2.25	13.62	13.62	61	276	0	0	1	Autumn
0	65	0	0	20.202	0.78	1.19	38.2	1.99	9.54	9.54	55	238	0	0	2	Summer
1	65	0	0	21.2585	0.78	1.19	43.5	2.35	12.26	12.26	59	205	1	0	2	Summer
1	59	0	0	23.4375	0.78	1.18	39.9	2.27	6.35	6.35	56	345	0	1	2	Spring
0	62	0	0	27.4077	0.78	1.17	32.5	2.05	19.74	19.74	174	494	0	0	3	Spring
1	59	0	0	20.7612	0.78	1.15	40.4	2.19	9.83	9.83	33	205	0	0	3	Spring
0	80	1	0	22.8928	0.78	1.13	44.3	2.25	33.67	2.5	79	356	0	0	2	Autumn
1	55	0	0	20.7612	0.78	1.12	37.7	2.29	17.86	17.86	53	339	1	0	2	Winter
1	59	0	0	15.5709	0.78	1.12	36.2	2.35	38.27	38.27	60	321	0	0	1	Spring
0	75	0	0	20.5457	0.78	1.12	37.1	2.28	40.28	10.3	63	286	0	0	3	Autumn
0	66	1	0	25.4767	0.78	1.12	43.1	2.09	13.32	13.32	71	249	0	0	2	Autumn
0	80	1	0	27.7662	0.78	1.1	36.8	2.14	28.32	28.32	82	363	0	0	2	Spring
0	59	0	0	24.3865	0.78	1.1	31	2.13	21.17	21.17	51	227	0	0	1	Spring
0	67	0	0	24.3418	0.78	1.06	43.9	2.32	10.14	2.5	78	348	0	0	3	Autumn
0	59	0	0	18.026	0.78	1.05	42.8	2.17	62.75	62.75	78	289	0	0	3	Autumn
0	67	0	0	23.4375	0.78	1.05	42.4	2.18	8.08	6.4	77	194	0	0	2	Summer
0	69	0	0	23.2446	0.78	1.01	33.8	1.86	16.6	16.6	89	334	0	0	2	Spring
0	69	0	0	21.7738	0.78	0.99	41.5	2.1	8.58	8.58	35	136	0	0	2	Autumn
1	65	1	0	22.0581	0.78	0.96	36.2	2.15	16.08	16.08	120	459	0	0	2	Autumn
0	61	0	0	20.8117	0.78	0.96	41.7	2.19	19.93	19.93	87	402	0	0	2	Spring
0	80	1	0	35.1562	0.78	0.93	40.4	2.11	8.96	8.96	62	224	0	0	3	Winter
0	74	1	0	24.974	0.78	0.93	31.8	1.76	21.75	21.75	51	105	0	0	3	Summer
0	89	1	0	16.6493	0.78	0.92	27.7	1.91	13.69	13.69	63	455	0	0	2	Spring
0	74	0	0	26.6667	0.78	0.92	37.9	2.07	23.37	23.37	74	347	0	0	2	Spring
1	55	0	0	24.4473	0.78	0.92	41.8	2.17	8.32	8.32	70	268	1	1	3	Summer
0	75	0	0	22.8928	0.78	0.91	35.8	2.13	13.91	13.91	53	303	0	0	2	Winter
0	52	0	0	25.3906	0.78	0.89	40.5	2.11	9.19	9.19	82	404	0	0	2	Summer
0	62	0	0	25.721	0.78	0.89	36.9	2.1	25.81	25.81	63	306	0	0	2	Autumn
0	50	0	0	27.3438	0.78	0.88	35.4	1.94	18.06	18.06	69	262	0	0	2	Summer
1	76	0	1	23.8751	0.78	0.87	41.6	2.37	8.86	6.3	70	216	1	0	2	Autumn
1	65	0	0	20.7008	0.78	0.85	39	2.13	28.71	28.71	86	303	0	0	3	Summer
0	61	0	0	20.8117	0.78	0.85	39.9	2.13	14.48	14.48	81	185	0	0	3	Autumn
1	53	0	0	16.8663	0.78	0.83	40.3	2.41	21.55	21.55	82	389	0	0	2	Spring
0	80	0	0	36.9822	0.78	0.83	44.5	2.18	25.84	25.84	50	362	0	0	2	Autumn
1	90	1	0	23.4375	0.78	0.83	31.6	1.88	8.97	3.5	87	244	0	0	3	Autumn
0	56	0	0	28.229	0.78	0.8	45.7	2.38	28.07	28.07	57	352	0	0	3	Winter
0	61	0	0	25.6076	0.78	0.78	35.1	2.14	8.98	8.98	53	197	0	0	3	Summer
0	60	0	0	18.7305	0.78	0.77	34.7	2.19	20.07	20.07	95	415	0	0	2	Summer
0	62	0	0	32.3939	0.78	0.55	40.9	2.02	25.64	25.64	69	482	0	0	2	Autumn
0	75	0	0	23.2834	0.77	1.55	32.4	2.28	18.6	18.6	107	492	0	0	2	Summer
0	59	0	0	25.7812	0.77	1.32	39.9	2.25	9.92	9.92	73	324	0	0	3	Summer
1	81	0	0	23.4375	0.77	1.3	36.8	2.11	12.11	12.11	57	278	0	0	3	Summer
1	57	0	0	20.7612	0.77	1.24	38.6	2.18	12.61	12.61	63	421	0	1	2	Spring
0	59	0	0	24.6094	0.77	1.23	40	2.21	6.77	6.77	50	250	0	0	2	Autumn
[truncated: 191 more rows]
